# Supplementary material for: Allelic Variation at Glutenin Loci (Glu-1, Glu-2 and Glu-3) in a Worldwide Durum Wheat Collection and Its Effect on Quality Attributes
Source: Foods. 2021 Nov 18;10(11):2845. doi: 10.3390/foods10112845 (PMC8623136; doi:10.3390/foods10112845)
Supplement: Supplementary file 1 [file foods-10-02845-s001.zip]

Archive with 9 entries (9 files):
- Supplementary Figure S1.pptx
- Supplementary Figure S2.pptx
- Supplementary Figure S3.pptx
- Supplementary Table S1.xls
- Supplementary Table S2.xls
- Supplementary Table S3.xlsx
- Supplementary Table S4.xlsx
- Supplementary Table S5.xlsx
- Supplementary Table S6.xlsx
