# Supplementary material for: Allelic Variation at Glutenin Loci (Glu-1, Glu-2 and Glu-3) in a Worldwide Durum Wheat Collection and Its Effect on Quality Attributes
Source: Foods. 2021 Nov 18;10(11):2845. doi: 10.3390/foods10112845 (PMC8623136; doi:10.3390/foods10112845)
Supplement: Supplementary file 1 [file foods-10-02845-s001.zip › Supplementary Table S1.xls]

## Sheet: Table S1
Table S1 Allelic characterisation for HMW-GS and LMW-GS glutenin loci in a worldwide durum wheat collection of 196 genotypes
						HMW-GS			LMW-GS
Entry ID	Name	Group a	Year of release b	Period		Glu- A1	Glu-B1		Glu-A3	Glu-B3	Glu-B2	LMW model	Haplotype	Field trials with quality evaluations		Pedigree
1	Buck Platino	ARG	2002	2000-2009		null	6+8		6	2+4+15+19	12	2	Hap_16	2011-2014-2017		BAMB"S"//MO"S"/YAV79
2	Buck Topacio	ARG	1997	1990-1999		null	6+8		6	2+4+15+19	12	2	Hap_16	2011-2014-2017		PROB611/ALTAR 84
3	Buck Esmeralda	ARG	2000	2000-2009		null	20x+20y		6	2+4+15+19	12	2	Hap_11	2011-2014-2017		CDEU / BONQUI
4	Buck Cristal	ARG	1988	1980-1989		null	20x+20y		6.1+10	2+4+15+19	12	2	Hap_12	2011-2014-2017		GAVIOTA/USA-01992[1765];SHASTA/USA-01992[1281]; (GTA/USA)
5	Buck Ambar	ARG	1995	1990-1999		null	6+8		6	2+4+15+19	12	2	Hap_16	2011-2014-2017		TROB/4/FG/CIT//BBAL/3/CDK/CDEN//BBAL
6	BonINTA Facon	ARG	1997	1990-1999		null	6+8		6+10	2+4+15+19	12	2	Hap_17	2011-2014-2017		STN"S"/3/CHUR"S"/HUI"S"//POC"S"/4/MO"S"
7	BonINTA Carilo	ARG	2002	2000-2009		null	6+8		6	2+4+15+19	12	2	Hap_16	2011-2014-2017		TGBB/CANDEF/3/BERK/GDO VZ516//MTTE"S"/4/LAKOTA/CANDO
8	BonINTA Cumenay	ARG	1995	1990-1999		null	7+8		6	2+4+15+19	12	2	Hap_22	2011-2014-2017		CPP//TGBB/GDO 516
9	Ciccio	ITA	1996	1990-1999		null	7+8		6	2+4+15+19	12	2	Hap_22	2011-2014-2017		F6 APPULO/VALNOVA//VALFORTE/PATRIZIO
10	Adamello	ITA	1985	1980-1989		null	20x+20y		6	2+4+15+19	12	2	Hap_11	2011-2014-2017		VALFORTE/TURKISH SELECTION
11	Colosseo	ITA	1995	1990-1999		null	13+16		11	2+4+15+19	null	2	Hap_26	2011-2014-2017		MUTANTE DI MEXA/CRESO
12	Duilio	ITA	1984	1980-1989		null	7+8		6	2+4+15+19	12	2	Hap_22	2011-2014-2017		CAPELLI//ANHIGA/FLAMINGO
13	Simeto	ITA	1988	1980-1989		null	7+8		6	2+4+15+19	12	2	Hap_22	2011-2014-2017		CAPEITI 8/VALNOVA
14	65-IAT2	CIM	nr	2000-2009		null	7+8		6	2+4+15+19	12	2	Hap_22	2011-2014-2017		AJAIA_12/F3LOCAL(SEL.ETHIO.135.85)//PLATA_13
15	66-IAT2	CIM	nr	2000-2009		null	7+15		6	2+4+15+19	12	2	Hap_19	2011-2014-2017		CADO/BOOMER_33
16	69-IAT2	CIM	nr	2000-2009		null	7+15		6	2+4+15+19	12	2	Hap_19	2011-2014-2017		PLATA_1/SNM//PLATA_9
17	71-IAT2	CIM	nr	2000-2009		null	7+8		6	2+4+15+19	12	2	Hap_22	2011-2014-2017		SOOTY_9/RASCON_37
18	73-IAT2	CIM	nr	2000-2009		null	7+8		6	2+4+15+19	12	2	Hap_22	2011-2014-2017		TOTUS/CARGO//ALTAR84/AOS
19	80-IAT2	CIM	nr	2000-2009		null	20x+20y		6	2+4+15+19	12	2	Hap_11	2011-2014-2017		YAVAROS TALL
20	VF 0154	ARG	nr	2000-2009		null	20x+20y		6.1+10	2+4+15+19	12	2	Hap_12	2011-2014-2017		SORD 1/PLATA 16
21	VF 042	ARG	nr	2000-2009		null	20x+20y		6.1+10	2+4+15+19	12	2	Hap_12	2011-2014-2017		SCAR"S"/DGOVZ579//CP/3/T.TURANICUM/BIN//GRANDUR
22	VF 0113	ARG	nr	2000-2009		null	6+8		6	2+4+15+19	12	2	Hap_16	2011-2014-2017		LLOYD (USA 1983, CANDO/EDMORE)
23	VF 0163	ARG	nr	2000-2009		null	6+8		6	2+4+15+19	12	2	Hap_16	2011-2014-2017		BI.FACON/BELFUGUITO
24	VF 003	ARG	nr	2000-2009		null	7+8		6	2+4+15+19	12	2	Hap_22	2011-2014-2017		GANS"S"
25	VF 0121	ARG	nr	2000-2009		null	7+8		6	2+4+15+19	12	2	Hap_22	2011-2014-2017		MVTD 10-98 HUNGRIA
26	VF 0167	ARG	nr	2000-2009		null	6+8		6+10	2+4+15+19	12	2	Hap_17	2011-2014-2017		CDK/2620.89/PROB611/ALTAR 84
27	VF 0136	ARG	nr	2000-2009		null	7+8		6	2+4+15+19	12	2	Hap_22	2011-2014-2017		CHEN/ALTAR 84/4/SRN//HUI/YAV79/3/SKARV/…
28	VF 0137	ARG	nr	2000-2009		null	7+8		6	2+4+15+19	12	2	Hap_22	2011-2014-2017		PLATA10/6/MQUE/4/USDA573/QFN/AA-7/3/ALBA- D/5/AVO/HUI/7/PLATA_13/8/THKNEE_11/9/CHEN/ALTAR 84/3/HUI/POC//BUB/RUFO/4/FNFOOT
29	B#24	ARG	nr	2000-2009		null	20x+20y		6+10	2+4+15+19	12	2	Hap_13	2011-2014-2017		TATLER-1/BEJAH-7
30	B#25	ARG	nr	2000-2009		null	6+8		6+10	2+4+15+19	12	2	Hap_17	2011-2014-2017		GDOVZ394//SBA81/PLC”S”/7/YEL”S”/BAR”S”/3/GR”S”/AFN//CR”S”/5/DON”S”//CR”S”*2/GS”S”/3/… (VEROLI)
31	B#27	ARG	nr	2000-2009		null	6+8		6+10	2+4+15+19	12	2	Hap_17	2011-2014-2017		BCRIS//BBAL/BAMB"S"
32	ACA 1801F	ARG	2008	2000-2009		null	6+8		6+10	2+4+15+19	12	2	Hap_17	2011-2014-2017		BONQUILACO/BCANDISUR
33	CBW 0105	ARG	nr	2000-2009		2*	6+8		6	2+4+15+19	12	2	Hap_1	2011-2014-2017		BELFUGITTO//CATA"S"/STN"S"/3/LAKOTA/CANDO
34	CBW 0112	ARG	nr	2000-2009		null	7+8		6+10	2+4+15+19	12	2	Hap_23	2011-2014-2017		BELFUGITTO//CATA"S"/STN"S"/3/F.LUNGA/GDO 645
35	CBW 0120	ARG	nr	2000-2009		null	7+8		6	2+4+15+19	12	2	Hap_22	2011-2014-2017		TOPAZ/CSLP/6/BR 180/3/ DK 60.120/LDS//64.210/4/BERK 469/5/ALTAR84/AOS "S"
36	CBW 0141	ARG	nr	2000-2009		null	6+8		6	2+4+15+19	12	2	Hap_16	2011-2014-2017		BONVAL//F.LUNGA/GDO 645
37	CBW 0153	ARG	nr	2000-2009		null	7+8		6	2+4+15+19	12	2	Hap_22	2011-2014-2017		BONVAL/BAMB
38	CBW 0200	ARG	nr	2000-2009		null	6+8		6	2+4+15+19	12	2	Hap_16	2011-2014-2017		BONVAL//F.LUNGA//GDO645/3/PROB611/ALTAR84
39	CBW 0210	ARG	nr	2000-2009		null	20x+20y		6	2+4+15+19	12	2	Hap_11	2011-2014-2017		BONVAL/BAMB/3/SILVER_23/ARLIN_3//DON87
40	CBW 0225	ARG	nr	2000-2009		null	6+8		6	2+4+15+19	12	2	Hap_16	2011-2014-2017		BONQUI/BAMB/BIFAC
41	CBW 0230	ARG	nr	2000-2009		null	6+8		6	2+4+15+19	12	2	Hap_16	2011-2014-2017		CSLP/4/KURZSTROH//LEEDS/BIDI17/3/MONDUR/5/PROB611/ALTAR84
42	Cannizzo	ITA	1998	1990-1999		null	7+8		6	2+4+15+19	12	2	Hap_22	2011-2014-2017		CAPEITI/VALNOVA/2/PATRICIO/VALFORTE
43	Concadoro	ITA	1998	1990-1999		null	7+8		6	2+4+15+19	12	2	Hap_22	2011-2014-2017		SIMETO/2/CAPEITI/VALFORTE
44	Italo	ITA	1993	1990-1999		null	20x+20y		6	2+4+15+19	12	2	Hap_11	2011-2014-2017		COMPLEX CROSS BETWEEN ITALIAN AND TURKISH GENOTYPES TURCHIA//CRESO/CAPEITI-8
45	Catervo	ITA	2004	2000-2009		null	13+16		6	2+4+15+19	12	2	Hap_9	2011-2014-2017		COLOSSEO/PLATANI
46	Cantico	ITA	na	2000-2009		null	7+8		6	2+4+15+19	12	2	Hap_22	2011-2014-2017		PLATANI/GIANNI
47	Core	ITA	2008	2000-2009		null	7+8		6	2+4+15+19	12	2	Hap_22	2011-2014-2017		GIANNI/PLATANI
48	Co 1937	ITA	nr	2000-2009		null	13+16		6	2+4+15+19	12	2	Hap_9	2011-2014-2017		COLOSSEO/LÍNEA PRIVADA PROSEME
49	Ci 1936	ITA	nr	2000-2009		null	7+8		6	2+4+15+19	12	2	Hap_22	2011-2014-2017		CICCIO/LÍNEA PRIVADA PROSEME
50	CBW 0001	ARG	nr	2000-2009		null	20x+20y		6	2+4+15+19	12	2	Hap_11	2011-2014-2017		INTER_18
51	CBW 0002	ARG	nr	2000-2009		null	7+8		6	2+4+15+19	12	2	Hap_22	2011-2014-2017		KNAR_3/MOJO_2//ACO89
52	CBW 0004	ARG	nr	2000-2009		null	7+8		6	2+4+15+19	12	2	Hap_22	2011-2014-2017		AVTA/YAZI_1
53	Amarillo	FRA	nr	2010-2020		null	20x+20y		6	2+4+15+19	12	2	Hap_11	2011-2014-2017		na
54	CBW 0101	ARG	nr	2000-2009		null	6+8		6+10	2+4+15+19	12	2	Hap_17	2011-2014-2017		BELFUGITTO//CATA”S”/STN”S”/3/LAKOTA/CANDO
55	CBW 0111	ARG	nr	2000-2009		null	6+8		6+10	2+4+15+19	12	2	Hap_17	2011-2014-2017		BELFUGITTO//CATA”S”/STN”S”/3/F.LUNGA/GDO 645
56	CBW 0156	ARG	nr	2000-2009		null	6+8		6+10	2+4+15+19	12	2	Hap_17	2011-2014-2017		BONVAL/BAMB
57	Arbois	FRA	1996	1990-1999		null	20x+20y		6	2+4+15+19	12	2	Hap_11	2011-2014-2017		na
58	Alcalou	FRA	1990	1990-1999		null	20x+20y		6+10	2+4+15+19	12	2	Hap_13	2011-2014-2017		VALSACCO/RANGER
59	Arcodur	FRA	na	2000-2009		null	6+8		6+10	2+4+15+19	12	2	Hap_17	2011-2014-2017		na
60	Fortore	ITA	1995	1990-1999		null	20x+20y		6	2+4+15+19	12	2	Hap_11	2011-2014-2017		CAPEITI 8/VALFORTE
61	Ardente	FRA	1984	1980-1989		null	7+15		null	2+4+15+18	12	2	Hap_8	2011-2014-2017		ISRAEL DURUM 303/PRELIMINARY77//664
62	Appullo	ITA	1973	1970-1979		null	20x+20y		null	2+4+15+19	12	2	Hap_14	2011-2014-2017		CAPPELLI/GRIFONI//CAPEITI 8
63	Ixos	FRA	1990	1990-1999		null	7+8		6	2+4+15+19	12	2	Hap_22	2011-2014-2017		VALNOVA/3/TOMCLEAR/662//662
64	Buck Granate	ARG	2010	2010-2020		null	6+8		6+10	2+4+15+19	12	2	Hap_17	2011-2014-2017		BCRIS//BBAL/BAMB"S"
65	ACA 1901 F	ARG	2009	2000-2009		null	7+8		6+10	2+4+15+19	12	2	Hap_23	2011-2014-2017		KOFA/UCD1113-LINE_199
66	Kofa	USA	1990	1990-1999		null	7+8		6+10	2+4+15+19	12	2	Hap_23	2011-2014-2017		DERIVED FROM ‘‘DICOCCUM ALPHA POP-85 S-1’’ POPULATION
67	UC1113	USA	2006	2000-2009		null	6+8		6+10	2+4+15+19	12	2	Hap_17	2011-2014-2017		CD52600 (KIFS//RSS/BD1419/3/MEXIS-CP/4/WAHAS/5/YAV79
68	Creso	ITA	1974	1970-1979		null	6+8		6	2+4+15+19	12	2	Hap_16	2011-2014-2017		YAKTANA-54//NORIN-10/BREVOR/3/2*CAPELLI-63/4/3*TEHUACAN-60/5/CAPELLI B-144
69	Gabbiano	ITA	1976	1970-1979		null	20x+20y		6	2+4+15+19	12	2	Hap_11	2011-2014-2017		CAPELLI / CONTO-MARZOTTO
70	Granato	ITA	1974	1970-1979		null	20x+20y		6	2+4+15+19	12	2	Hap_11	2011-2014-2017		CAPPELLI/MARA-ITA//CAPPELLI
71	Capeiti	ITA	1940	1915-1959		null	7+22		6	2+4+15+19	12	2	Hap_20	2011-2014-2017		CAPPELLI/EITI
72	Gerardo 575	ITA	1974	1970-1979		null	20x+20y		5	8+9+13+16	null	1	Hap_38	2011-2014-2017		GIORGIO//CAPELLI/YUMA
73	Gerardo 610	ITA	na	1970-1979		null	20x+20y		6	2+4+15+19	12	2	Hap_11	2011-2014-2017		GIORGIO//CAPELLI/YUMA
74	Gerardo 645	ITA	1978	1970-1979		null	20x+20y		6	2+4+15+19	null	2	Hap_27	2011-2014-2017		GIORGIO//CAPELLI/YUMA
75	Bonaerense Valverde	ARG	1980	1980-1989		null	7+8		6+10	2+4+15+19	12	2	Hap_23	2011-2014-2017		GIORGIO370//CAPELLI/YUMA (Gerardo 516)
76	Bonaerense Quilaco	ARG	1987	1980-1989		null	6+8		6+10	2+4+15+19	12	2	Hap_17	2011-2014-2017		MAGHREBI-72/GANSO//ANHINGA/3/RABICORNO//D-21563/ANHINGA
77	BF 1776	ARG	nr	1970-1979		null	7+8		6+10	2+4+15+19	12	2	Hap_23	2011-2014-2017		GIORGIO//CAPELLI/YUMA
78	Etit 38	WAN	1963	1960-1969		null	20x+20y		5	8+9+13+16	12	1	Hap_35	2011-2014-2017		ISRAELI LAND VARIETY
79	Balcarceño INTA	ARG	1974	1970-1979		null	7+22		null	2+4+15+19	12	2	Hap_21	2011-2014-2017		BBAL//BYE*2/TC60
80	Buck Mechongue	ARG	1979	1970-1979		null	6+8		6	2+4+15+19	12	2	Hap_16	2011-2014-2017		DT216.156//MOGH/WELLS/3/RL3442/LK/4/TACE/3*TC
81	Candeal Durumbuck	ARG	1952	1915-1959		null	20x+20y		null	2+4+15+19	12	2	Hap_14	2011-2014-2017		CANDEAL/TAGANROG
82	CRZ-1.12	ITA	nr	1970-1979		null	7+22		6	2+4+15+19	12	2	Hap_20	2011-2014-2017		SEL. GAB 125 AN (CERZOS)
83	GAB 125	ITA	nr	1970-1979		null	7+22		null	2+4+15+19	12	2	Hap_21	2011-2014-2017		na
84	Gerardo 574	ITA	na	1970-1979		null	7+8		5	8+9+13+16	12	1	Hap_36	2011-2014-2017		GIORGIO//CAPELLI/YUMA
85	Maristella	ITA	1969	1960-1969		null	20x+20y		6	2+4+15+16	12	2	Hap_5	2011-2014-2017		DAUNO III/CAPEITI 8
86	Polesine	ITA	1975	1970-1979		null	14+22*		null	1+3+14+18	12*	2	Hap_2	2011-2014-2017		FORLANI/AZIZIAH
87	Buck#33(33.1123.16-3-4-3 )	ARG	nr	2010-2020		null	6+8		6	2+4+15+19	12	2	Hap_16	2011-2014-2017		BICRL/4/BONQUI/3/ALTAR84/FUUT"S"//AAZ"S"
88	Taganrog	ARG	1934	1915-1959		null	20x+20y		6	2+4+15+19	12	2	Hap_11	2011-2014-2017		SOUTH RUSSIAN LANDRACE
89	Taganrog Buck Balcarce	ARG	1980	1980-1989		null	20x+20y		null	2+4+15+19	12	2	Hap_14	2011-2014-2017		CAPELLIX(CANDEAL ITALIANOX(CAND.XTAG. 17-13-4)
90	Taganrog Sel. BUCK	ARG	1961	1960-1969		null	20x+20y		6	2+4+15+19	12	2	Hap_11	2011-2014-2017		SELECCIÓN(20-42) DE TAGANROG COMÚN
91	Taganrog Vilela Fideos	ARG	1961	1960-1969		null	20x+20y		6	2+4+15+19	12	2	Hap_11	2011-2014-2017		TAGANROG NO.7 SELECTION
92	Om Rabi 5	WAN	1993	1990-1999		null	20x+20y		6	2+4+15+19	12	2	Hap_11	2011-2014-2017		JO/HAURANI = HAURANI X JORI-C69
93	Bilik No2	WAN	1987	1980-1989		null	7+8		6+10	2+4+15+19	12	2	Hap_23	2011-2014-2017		CR/STK
94	Marrout	WAN	1997	1990-1999		null	20x+20y		6	2+4+15+19	12	2	Hap_11	2011-2014-2017		GD/PEL-73081//CANDO/YAVARO-79
95	Gallareta = Alta 84	CIM	1982	1980-1989		null	7+8		6	2+4+15+19	12	2	Hap_22	2011-2014-2017		RUFF/FLAMINGO-DW//MEXICALI-75/3/SHEARWATER/4/?
96	Omguer 4	WAN	1983	1980-1989		null	7+8		5	8+9+13+16	12*	1	Hap_37	2011-2014-2017		GGOVZ355/GS//MEXI75
97	Gan	CIM	1983	1980-1989		null	20x+20y		6	2+4+15+19	12	2	Hap_11	2011-2014-2017		GGOVZ355/GS//MEXI75
98	Cham 1 = Waha	WAN	1984	1980-1989		null	7+8		5	8+9+13+16	12	1	Hap_36	2011-2014-2017		PLC"S"/RUF"S"/2/GTA"S"/RTTE
99	Korifla =Cham 3	WAN	1987	1980-1989		null	20x+20y		6	2+4+15+19	12	2	Hap_11	2011-2014-2017		DS15/GEIER
100	Focha	CIM	1991	1990-1999		null	6+8		6+10	2+4+15+19	12	2	Hap_17	2011-2014-2017		SULA//WELLS/DWL5023
101	Bha	WAN	na	1970-1979		null	6+8		6+10	2+4+15+19	12	2	Hap_17	2011-2014-2017		na
102	Buck No6	ARG	nr	1980-1989		null	20x+20y		6	2+4+15+19	12	2	Hap_11	2011-2014-2017		YAV"S"/SCO"S"//STIL"S"
103	Haurani	WAN	1988	1980-1989		null	6*+15*		6	2+4+15+16	12	2	Hap_4	2011-2014-2017		LOCAL LANDRACE SELECTION FROM SYRIA
104	Heider//Mt/Ho	WAN	nr	1980-1989		null	20x+20y		6+10	2+4+15+16	12	2	Hap_3	2011-2014-2017		HEIDER//MT/HO
105	Om Rabi 6	WAN	1992	1990-1999		null	20x+20y		6+10	2+4+15+19	12	2	Hap_13	2011-2014-2017		JO/HAURANI = HAURANI X JORI-C69
106	Wadalmez-1	WAN	1985	1980-1989		null	7+8		6	2+4+15+19	12	2	Hap_22	2011-2014-2017		GDOVZ 512/CIT/2/RUFF/FG/3/DWL 5023
107	Om Rabi	WAN	1985	1980-1989		null	20x+20y		6+10	2+4+15+19	12	2	Hap_13	2011-2014-2017		JO/HAURANI = HAURANI X JORI-C69
108	Om Rabi 3=Cham 5	WAN	1993	1990-1999		null	20x+20y		6+10	2+4+15+19	12	2	Hap_13	2011-2014-2017		JO/HAURANI = HAURANI X JORI-C69
109	Dupri	ITA	1998	1990-1999		null	7+8		6+11	2+4+15+19	12	2	Hap_24	2011-2014-2017		DUILIO/PRIMADUR
110	Durobonus	FRA	2004	2000-2009		null	20x+20y		6+10	2+4+15+19	12	2	Hap_13	2011-2014-2017		na
111	Joyau	FRA	2002	2000-2009		null	6+8		6+10	2+4+15+19	12	2	Hap_17	2011-2014-2017		na
112	Biensur	FRA	2000	2000-2009		null	7+8		10+11	2+4+15+19	null	2	Hap_31	2011-2014-2017		na
113	Orlu	FRA	2001	2000-2009		null	20x+20y		6+10	2+4+15+19	12	2	Hap_13	2011-2014-2017		na
114	Karur	FRA	2002	2000-2009		null	6+8		6+10	2+4+15+19	12	2	Hap_17	2011-2014-2017		na
115	Neodur	FRA	1987	1980-1989		null	13+16		6+10	2+4+15+19	12	2	Hap_10	2011-2014-2017		184-7/VALDUR//EDMORE
116	Sachem	FRA	1999	1990-1999		null	20x+20y		6	2+4+15+19	12	2	Hap_11	2011-2014-2017		na
117	Duetto	ITA	2002	2000-2009		null	7+8		6	2+4+15+19	12	2	Hap_22	2011-2014-2017		1485/83-74
118	Garic	FRA	2000	2000-2009		null	20x+20y		6	2+4+15+19	12	2	Hap_11	2011-2014-2017		na
119	Byblos	FRA	2004	2000-2009		null	20x+20y		6+10	2+4+15+19	12	2	Hap_13	2011-2014-2017		na
120	Vivadur	FRA	2005	2000-2009		null	20x+20y		6+10	2+4+15+19	12	2	Hap_13	2011-2014-2017		na
121	Nautilur	FRA	na	2000-2009		null	20x+20y		11	2+4+15+18	12	2	Hap_7	2011-2014-2017		na
122	Tiziannia	ITA	2001	2000-2009		null	7+8		6+10	2+4+15+19	12	2	Hap_23	2011-2014-2017		PELEO/NEODUR
123	Exeldur	FRA	1992	1990-1999		null	6+8		6	2+4+15+19	12	2	Hap_16	2011-2014-2017		VALDUR/REGAL(1980)
124	Argeles	FRA	1996	1990-1999		null	7+8		6	2+4+15+19	12	2	Hap_22	2011-2014-2017		na
125	Artimon	FRA	na	2000-2009		null	7+15		11	2+4+15+19	12	2	Hap_18	2011-2014-2017		na
126	Portorico	ITA	2000	2000-2009		null	20x+20y		6	2+4+15+19	12	2	Hap_11	2011-2014-2017		AMBRAL(1986) X DUILIO
127	DGE-1	USA	2006	2000-2009		null	6+8		5	8+9+13+16	null	1	Hap_39	2011-2014-2017		LANGDON/L. ELONGATUM//LANGDON)*1/LANGDON]*8
128	Ourania	WAN	2007	2000-2009		null	6+8		6	2+4+15+19	12	2	Hap_16	2011-2014-2017		CULT.DW/T.DIC
129	Hekave	WAN	2003	2000-2009		null	7+8		6+10	2+4+15+19	12	2	Hap_23	2011-2014-2017		DRA'S'//LLOYD/KIA
130	Josephina	WAN	2007	2000-2009		null	7+8		6+10	2+4+15+19	12	2	Hap_23	2011-2014-2017		LLOYD/KIA*3
131	DD26	ARG	nr	2000-2009		null	7+8		6+10	2+4+15+19	12	2	Hap_23	2011-2014-2017		UC1113/KOFA
132	DD150	ARG	nr	2000-2009		null	6+8		6	2+4+15+19	12	2	Hap_16	2011-2014-2017		UC1113/KOFA
133	CBW 05082	ARG	nr	2000-2009		null	7+8		6	2+4+15+19	12	2	Hap_22	2011-2014-2017		BICAR#9634/BONVAL
134	Llareta	CHI	1997	1990-1999		null	6+8		6	2+4+15+19	12	2	Hap_16	2014-2017		D67.54.4.9A//JORI’S’/ROSNER DURUM 119-200-4Y/3/SAHEL77
135	Corcolen	CHI	2005	2000-2009		null	6+8		6	2+4+15+19	12	2	Hap_16	2014-2017		ALGA’S’/3/CANDEALFEN5/FLAMINGO’S’//PETREL’S’/4/CHURRILLAS’S’/5/AUK’S’/6/RUFF’S’/FLAMINGO’S’//FLAMINGO’S’/CRANE’S’/3/YAV79/HUITLES’S’
136	Lleuque	CHI	2011	2010-2020		null	6+8		6+10	2+4+15+19	12	2	Hap_17	2014-2017		YEL’S’/BAR’S’/3/GR’S’/AFN//CR’S’/5/DOM’S’// CR’S’*2/GS’S’/3/SCO’S’/4/HORA/6/LAP76/GULL’S’/7/LICAN
137	Queule-INIA	CHI	2013	2010-2020		null	7+8		6+10	2+4+15+19	12	2	Hap_23	2014-2017		POHO1/4/ALTAR84/CMH84/CMH82A.1062//RISSA’S’/3/ACONCHI89
138	Quc 3739-2008	CHI	nr	2000-2009		null	7+8		6	2+4+15+19	12	2	Hap_22	2014-2017		OSU-3880005/3/STOT//ALTAR84/ALD/4/KUCUK2/5/CRAKE10/RISSA
139	Quc 3104-2005	CHI	nr	2000-2009		null	7+8		6+10	2+4+15+19	12	2	Hap_23	2014-2017		ALTAR84/ALD’S’//STN’S’/CHEN’S’/ALTAR84/4/ATES1D
140	Quc 3587-2007	CHI	nr	2000-2009		null	7+8		6+10	2+4+15+19	12	2	Hap_23	2014-2017		POHO1/4/ALTAR84/CMH84/CMH82A.1062//RISSA’S’/3/ACONCHI89
141	Quc 3693-2008	CHI	nr	2000-2009		null	7+8		6	2+4+15+19	12	2	Hap_22	2014-2017		GUAYACAN INTA//YUAN1/GREEN18/3/SOOTY9/RASCON 37
142	Quc 3584-2007	CHI	nr	2000-2009		null	7+8		6+10	2+4+15+19	12	2	Hap_23	2014-2017		POHO1/4/ALTAR84/CMH84/CMH82A.1062//RISSA’S’/3/ACONCHI89
143	Quc 3738-2008	CHI	nr	2000-2009		null	7+8		6	2+4+15+19	12	2	Hap_22	2014-2017		OSU-3880005/3/STOT//ALTAR84/ALD/4/KUCUK2/5/RASCON 37/2*TARRO2
144	Quc 3506-2007	CHI	nr	2000-2009		null	7+8		6	2+4+15+19	12	2	Hap_22	2014-2017		ALTAR84/STINT’S’//SILVER/4/ALTAR84/CMH82A.1062//RISSA’S’/3/ACONCHI’S
145	Quc 3755-2008	CHI	nr	2000-2009		null	7+8		6	2+4+15+19	12	2	Hap_22	2014-2017		VANRRIKSE6.2//1ª-1D 2+12-5/3*WB881
146	Quc 3672-2008	CHI	nr	2000-2009		null	7+8		6	2+4+15+19	12	2	Hap_22	2014-2017		SNITAN/3/STOT//ALTAR84/ALD
147	Quc 3555-2007	CHI	nr	2000-2009		null	20x+20y		6+10	2+4+15+19	12	2	Hap_13	2014-2017		NACH’S’/CHEN’S’//RUFO’S’/ALD’S’/3/SQLA’S’/4/CRANE’S’/PLAC1485
148	Quc 3694-2008	CHI	nr	2000-2009		null	7+8		6	2+4+15+19	12	2	Hap_22	2014-2017		GUANAY/3/STOT//ALTAR84/ALD/4/BINTEPE85/SULA
149	Quc 3497-2007	CHI	nr	2000-2009		null	6+8		6	2+4+15+19	12	2	Hap_16	2014-2017		NACH’S’/CHEN’S’//RUFO’S’/ALD’S’/3/SQLA’S’/7/YEL’S’/BAR’S’/3/GR’S’/AFN//CR’S’/5/DOM’S’//CR’S’*2/GS’S’/3/SCO’S’/4/HORA/6/LAP76/GUIL’S’
150	Quc 3509-2007	CHI	nr	2000-2009		null	6+8		6	2+4+15+19	12	2	Hap_16	2014-2017		ATES 2-D/7/YEL’S’/BAR’S’/3/GR’S’/AFN//CR’S’/5/DOM’S’//CR’S’*2/GS’S’/3/SCO’S’/4/HORA/6/LAP76/GUIL’S’
151	Quc 3538-2009	CHI	nr	2000-2009		null	6+8		6	2+4+15+19	12	2	Hap_16	2014-2017		TOSKA 26/RASCON37//SNITAN/4/ARMENT//SRN3/NIGRIS4/3/CANELO 9.1
152	Quc 3730-2008	CHI	nr	2000-2009		null	7+8		6	2+4+15+19	12	2	Hap_22	2014-2017		AJAIA3/ANADE1//AFUWAN14/7/ECO/CMH76A.722//YAV/3/ALTAR84/4/AJAIA2/5/KJOVE1/6/MALMUK1/SERRATOR1
153	Quc 3775-2008	CHI	nr	2000-2009		null	7+8		6	2+4+15+19	12	2	Hap_22	2014-2017		ATES 1-D/LLARETA INIA
154	Quc 3559-2009	CHI	nr	2000-2009		null	7+8		6	2+4+15+19	12	2	Hap_22	2014-2017		SOOTY9/RASCON37//STORLOM
155	Quc 3506-2009	CHI	nr	2000-2009		null	7+8		6	null	null	-	Hap_41	2014-2017		NUS/SULA//5*NUS/4/SULA/RBCE2/3/HUI//CIT71/CII/5/1A.1D 5+10-6/2*WB881//1A.1D 5+10-6/3*MOJO/3/BISU1/PATKA3
156	Quc 3427-2009	CHI	nr	2000-2009		null	20x+20y		6+10	2+4+15+19	12	2	Hap_13	2014-2017		NACH’S’/CHEN’S’//RUFO’S’/ALD’S’/3/SQLA’S’/4/CD 64399-4P-2P-P//STN’S’/GOTE’S’
157	Quc 3462-2009	CHI	nr	2000-2009		null	7+8		6	2+4+15+19	12	2	Hap_22	2014-2017		CAMAYO/GUANAY
158	Quc 3763-2008	CHI	nr	2000-2009		null	7+8		6+11	2+4+15+19	12	2	Hap_24	2014-2017		LLARETA INIA/YEBAS8/3/MINIMUS6/PLATA16//IMMER
159	Langdon(Dic-3A)-10	USA	nr	2000-2009		null	6+8		5+10	8+9+13+16	null	1	Hap_40	2014-2017		LDN240/KHAPLI//LANGDON 308///MINDUM*3/VERNAL/4/VERNAL EMMER/3*MINDUM
160	CBW 05024	ARG	nr	2000-2009		null	20x+20y		null	2+4+15+19	null	2	Hap_29	2014-2017		BCRIS/BICUM"S"//BICAR#9639
161	CBW 05072	ARG	nr	2000-2009		null	20x+20y		6+10	2+4+15+19	null	2	Hap_28	2014-2017		BR180/3/DK60.120/LDS//64210/4/BERK/5/STIL"S"/YAV"S"/6/TGSB/GDO598/7/BICAR#9641
162	BonINTA Quillen	ARG	2015	2010-2020		null	7+8		6	2+4+15+19	12	2	Hap_22	2014-2017		BICAR#9634/BONVAL
163	CBW 05081	ARG	nr	2000-2009		null	7+8		6	2+4+15+19	12	2	Hap_22	2014-2017		BICAR#9634/BONVAL
164	CBW 08131	ARG	nr	2000-2009		null	7+8		6	2+4+15+19	12	2	Hap_22	2014-2017		BCRIS/BICUM"S"//BICAR#9639/3/POHO_1//CETA/SRN_3
165	CBW 09034	ARG	nr	2000-2009		null	7+8		6+10	2+4+15+19	12	2	Hap_23	2014-2017		BONVAL/3/POHO_1//CETA/SRN_3
166	ACA 2125.07	ARG	nr	2000-2009		null	6+8		6	2+4+15+19	12	2	Hap_16	2014-2017		CBW40/KOFA
167	ACA 4420.08	ARG	nr	2000-2009		null	6+8		6+10	2+4+15+19	12	2	Hap_17	2014-2017		ACA1801F/KOFA-10
168	Buck Zafiro	ARG	2015	2010-2020		null	6+8		6	2+4+15+19	12	2	Hap_16	2014-2017		BTOP/4/CMH79.1159/YAV"S"/3/BBAL//CAPRI/BTOP
169	ACA 1903F	ARG	2018	2010-2020		null	7+8		6	2+4+15+19	12	2	Hap_22	2014-2017		KUCUK_2PATA_2//AJAIA_13/YAZI/4/YAZI_1/AKAKI_4//SOMAT_3/3/AUK/GIL//GREEN
170	7144 IDSN 39	CIM	nr	2010-2020		null	7+8		6+10	2+4+15+19	12	2	Hap_23	2014-2017		RISSA/GAN//POHO_1/3/PLATA_3/CREX/ALLA/4/ALTAR_84STINT//SILVER_45/7/EUDO//CHEN_1/TEZ/3/TANTLO_1/5/CHEN/ALTAR_84/3/HUI/POC/BUB/RUFO/4/FNFOOT/6/MOJO/KITTI
171	Cappelli	ITA	1915	1915-1959		null	20x+20y		6	2+4+15+19	12	2	Hap_11	na		Nord-african landrace Jean Retifah selection
172	Capeiti8	ITA	1940	1915-1959		null	6+20y		6	2+4+15+19	12	2	Hap_15	na		“Senatore Cappelli”×“Eiti 6”
173	Chagual INIA = Karim = Yavaros79	CHI	1982	1980-1989		null	7+8		5	8+9+13+16	12	1	Hap_36	na		Jori"S"/Anhinga"S"//Flamingo"S"
174	ACA 5284.06	ARG	nr	2000-2009		null	7+8		6+10	2+4+15+19	12	2	Hap_23	na		MEMO”S”/YAV 79//FOJA”S”/3/KOFA
175	ACA 3571.13	ARG	nr	2010-2020		null	7+8		6+11	2+4+15+19	12	2	Hap_24	na		UCD1113HPC/4/MEMO”S”/YAV 79//FOJA”S”/3/KOFA-2
176	ACA 3576.13	ARG	nr	2010-2020		null	6+8		6	2+4+15+19	null	2	Hap_30	na		UCD1113HPC/MVTD10-98
177	Buck Candisur	ARG	1982	1980-1989		null	6+8		6	2+4+15+19	12	2	Hap_16	na		JORI-69/ROSNER-DURUM-119//ANHINGA/3/YEMEN/CRANE//PELICANO
178	Bonaerense 202	ARG	1966	1960-1969		null	13+16		6	2+4+16	12	2	Hap_32	na		Candeal Sel.La Previsión/Tremez Molle
179	Candeal Sel. La previsión	ARG	1939	1915-1959		null	6+8		6	2+4+15+16	null	2	Hap_6	na		na
180	Buck 31	ARG	nr	2010-2020		null	7+8		6	2+4+15+19	12	2	Hap_22	na		WARD/YAV79/3/MQUE/ALO//FOJA
181	Buck 37	ARG	nr	2010-2020		null	7+8		6+10	2+4+15+19	12	2	Hap_23	na		MINIMUS_6/PLAT5A_16//IMMER/3/SORA/2*PLATA_12
182	Buck 38	ARG	nr	2010-2020		null	6+8		6+10	2+4+15+19	12	2	Hap_17	na		BTOP//BTOP/PARMA
183	Buck 42	ARG	nr	2010-2020		null	7+8		6	2+4+15+19	12	2	Hap_22	na		SOMAT_4/INTER_8/3/RASCON_21/KNAR_3//PLATA_8/4/CNDO/
184	Buck 43	ARG	nr	2010-2020		null	6+8		6+10	2+4+15+19	12	2	Hap_17	na		TATLER-1/BEJAH-7/3/BONQUI//BBAL/BAMB"S"
185	Buck 44	ARG	nr	2010-2020		null	7+15		6	2+4+15+19	12	2	Hap_19	na		BESM/4/BESM#1/3/BAMB"S"//MO"S"/YAV79
186	Buck 45	ARG	nr	2010-2020		null	7+15		6	2+4+15+19	12	2	Hap_19	na		BESM/4/BESM#1/3/BAMB"S"//MO"S"/YAV79
187	Buck 46	ARG	nr	2010-2020		null	7+15		6	2+4+15+19	12	2	Hap_19	na		BESM/4/BESM#1/3/BAMB"S"//MO"S"/YAV79
188	Buck 47	ARG	nr	2010-2020		null	6+8		6	2+4+15+19	12	2	Hap_16	na		BAMB/4/BESM#1/3/BAMB"S"//MO"S"/YAV79
189	CBW 0416	ARG	nr	2000-2009		null	6+8		null	2+4+8+9+15+19	12	2	Hap_34	na		TGBB/CANDEF//LALA/GUIL"S"/3/BONVAL/4/BTOP
190	CBW 09161	ARG	nr	2000-2009		null	6+8		null	2+4+8+9+15+19	12	2	Hap_34	na		BIFAC/WAIL_1
191	CBW 09270	ARG	nr	2000-2009		null	7+8		null	2+4+15+19	12	2	Hap_25	na		BELFUGITTO//CATA"S"/STN"S"/3/LAKOTA/CANDO/4/TGBB/CANDEF//LALA/GUIL"S"/3/BONVAL
192	CBW 09280	ARG	nr	2000-2009		null	7+8		null	2+4+15+19	12	2	Hap_25	na		BONVAL/BAMB//BICAR#9638
193	CBW 08043	ARG	nr	2000-2009		null	6		6	2+4+8+9+15+19	12	2	Hap_33	na		LAKOTA/CANDO//TGVF/F.LUNGA/3/DUILIO/4/BIFAC
194	CBW 10192	ARG	nr	2010-2020		null	20x+20y		6	2+4+15+19	12	2	Hap_11	na		BICAR#9647/ARCANGELO
195	CBW 10821	ARG	nr	2010-2020		null	7+8		6	2+4+15+19	12	2	Hap_22	na		WAIL_1/BONVAL//BICAR
196	BUCK 0015	FRA	nr	2010-2020		null	7+8		6+11	2+4+15+19	12	2	Hap_24	na		na
a Accessions are coded as ARG: Argentina; CHI: Chile; CIM: CIMMYT; FRA: France; ITA: Italia; USA: United States; WAN: West Asia/ North Africa region.
b na: not available; nr: not released.
