# Supplementary material for: Allelic Variation at Glutenin Loci (Glu-1, Glu-2 and Glu-3) in a Worldwide Durum Wheat Collection and Its Effect on Quality Attributes
Source: Foods. 2021 Nov 18;10(11):2845. doi: 10.3390/foods10112845 (PMC8623136; doi:10.3390/foods10112845)
Supplement: Supplementary file 1 [file foods-10-02845-s001.zip › Supplementary Table S2.xls]

## Sheet: Table S2
Table S2 List of KASP markers for GLU-A1 and Gpc-B1 used in this study
KASP ID	Map Location	Gene	Category	Bristol University SNP ID	Primer Allele FAM	Primer Allele VIC	Primer Common	Allele FAM	Allele VIC	N° of FAM	N° of VIC	Reference
Glu-Ax1/x2*_SNP	1AL	Glu-A1	Polymorphic	-	AAGTGTAACTTCTCCGCAACA	AAGTGTAACTTCTCCGCAACG	CGAAGAAGCTTGGCCTGGATAGTAT	G	A	195	1	Liu et al (2008) TAG 118:177-183
Gpc-B1	6BS	Gpc-B1	Monomorphic	wMAS000017	CAAGAGGGGAGAGACATGTTACTTA	CAAGAGGGGAGAGACATGTTACTTT	GATTATGGGAGTAGGTTGGTGAGATAAAA	A	T	196	0	Distelfeld et al (2006) New Phytol 169:753-763
