# Supplementary material for: Allelic Variation at Glutenin Loci (Glu-1, Glu-2 and Glu-3) in a Worldwide Durum Wheat Collection and Its Effect on Quality Attributes
Source: Foods. 2021 Nov 18;10(11):2845. doi: 10.3390/foods10112845 (PMC8623136; doi:10.3390/foods10112845)
Supplement: Supplementary file 1 [file foods-10-02845-s001.zip › Supplementary Table S3.xlsx]

## Sheet: Table S3
Table S3 Precipitations, mean temperature and adopted management in the seven field trials
	2011									2014									2017
	Cabildo			Barrow			Pieres			Cabildo			Barrow			Pieres			Barrow
Month	Rainfall (mm)	Mean temp. (°C)		Rainfall (mm)	Mean temp. (°C)		Rainfall (mm)	Mean temp. (°C)		Rainfall (mm)	Mean temp. (°C)		Rainfall (mm)	Mean temp. (°C)		Rainfall (mm)	Mean temp. (°C)		Rainfall (mm)	Mean temp. (°C)
January	11	21.9839		125.7	23.1		131.5	22.9129		20.5	25.0884		76.2	24.2		120	22.2742		92	25.2
Febrary	15.4	21.6625		36.2	20.8		37	20.037		117.7	22.4645		54.5	21.2		102	19.8536		101.9	23
March	55.8	20.6403		49.8	19.2		120	19.3871		52.9	19.3433		100.2	17.8		110	17.5033		54	19.2
April	26.4	15.92		43.2	14.9		54.5	15.5467		113	14.8754		124.7	13.4		90.5	12.6933		106	14.8
May	8.6	11.8403		12.5	11.1		4	11.8267		75	12.4368		74.4	11.2		84.5	10.4548		89.5	12
June	10.4	8.5		40.1	7.4		40	8.39		48	9.5		77.2	7.9		115	7.51481		79.1	9.3
July	20.7	8.5		34.1	7.3		74	8.00968		120.5	9.9		133.7	8.2		75	9.39667		30.2	9.3
August	17	8.6129		15.9	7.9		10.5	8.51613		95	12.4		145.6	10.5		201	12.2414		99.6	10.5
September	8.2	13.0117		19.7	11.5		31	11.5828		59.5	13.8		27.4	12.6		56	12.8333		47.9	11.8
October	35.2	13.7452		27.8	13.4		28	12.8467		190	16.4		183.6	15.4		176	17.2792		53.8	14.7
November	129.2	20.2067		190.1	19.4		211	18.9567		57	18.5		120.6	18.2		164	19.38		62.3	16.3
December	28.6	22.25		93.4	21.2		100	20.2333		29.5	23		151.8	21.9		65	21.5097		37.9	21.6
Total/Mean	366.5	15.5728		688.5	14.7667		841.5	14.8538		978.6	16.4757		1269.9	15.2083		1359	15.2445		854.2	15.6417
Plot size	5.5 m2			5 m2			4.2 m2			5.5 m2			5 m2			4.2 m2			5 m2
Fertilization
Pre-sowing/Sowing	DAP, 100 Kg ha-1			DAP, 180 Kg ha-1			DAP, 150 Kg ha-1			DAP, 100 Kg ha-1			DAP, 180 Kg ha-1			DAP, 150 Kg ha-1			DAP, 200 Kg ha-1
Tillering	Urea 100 Kg ha-1			Urea 210 Kg ha-1			Urea 380 Kg ha-1			Urea 100 Kg ha-1			Urea 210 Kg ha-1			Urea 380 Kg ha-1			Urea 210 Kg ha-1
Soil texture	Sandy-loam			Clay- loam			Clay-loam			Sandy-loam			Clay- loam			Clay-loam			Clay-loam
