# Supplementary material for: Allelic Variation at Glutenin Loci (Glu-1, Glu-2 and Glu-3) in a Worldwide Durum Wheat Collection and Its Effect on Quality Attributes
Source: Foods. 2021 Nov 18;10(11):2845. doi: 10.3390/foods10112845 (PMC8623136; doi:10.3390/foods10112845)
Supplement: Supplementary file 1 [file foods-10-02845-s001.zip › Supplementary Table S4.xlsx]

## Sheet: Table S4a genotypes
Table S4a Summary of genotypes/haplotypes considered with additional quality parameters
	Haplotype	Accession name	Number of Environments (GxL)		Glu- A1	Glu-B1	Glu-A3	Glu-B3	Glu-B2	LMW model	Number of Environments by Haplotype
	Hap_11	BUCK Esmeralda	175		null	20x+20y	6	2+4+15+19	12	2	175
	Hap_12	BUCK Cristal	19		null	20x+20y	6.1+10	2+4+15+19	12	2	19
	Hap_16	Buck#33(33.1123.16-3-4-3 )	18		null	6+8	6	2+4+15+19	12	2	36
	Hap_16	CBW 0225	18		null	6+8	6	2+4+15+19	12	2
	Hap_17	ACA 1801F	47		null	6+8	6+10	2+4+15+19	12	2	108
	Hap_17	BON. INTA Facon	61		null	6+8	6+10	2+4+15+19	12	2
	Hap_22	BON. INTA Quillen	47		null	7+8	6	2+4+15+19	12	2	170
	Hap_22	BON. INTA Cumenay	112		null	7+8	6	2+4+15+19	12	2
	Hap_22	CBW 05082	11		null	7+8	6	2+4+15+19	12	2
	Hap_23	BonaerenseValverde	38		null	7+8	6+10	2+4+15+19	12	2	50
	Hap_23	CBW 09034	12		null	7+8	6+10	2+4+15+19	12	2
	Hap_28	CBW 05072	17		null	20x+20y	6+10	2+4+15+19	null	2	17
	Hap_29	CBW 05024	23		null	20x+20y	null	2+4+15+19	null	2	23
N	8	13	598
GxL genotype by location combination. LMW: Low Molecular Weight

## Sheet: Table S4b Field trials
Table S4b Details of additional field trials with data of quality parameters
Haplotype	Cultivar or breeding line	Year	Location	Field trial	Env.
Hap_11	BUCK ESMERALDA	2000/01	BALCARCE	BALCARCE	1
Hap_11	BUCK ESMERALDA	2000/01	BARROW	BARROW	2
Hap_11	BUCK ESMERALDA	2000/01	BORDENAVE	BORDENAVE	3
Hap_11	BUCK ESMERALDA	2000/01	CABILDO	CABILDO	4
Hap_11	BUCK ESMERALDA	2000/01	CARHUE	CARHUE	5
Hap_11	BUCK ESMERALDA	2000/01	LA DULCE	LA DULCE	6
Hap_11	BUCK ESMERALDA	2000/01	MIRAMAR	MIRAMAR	7
Hap_11	BUCK ESMERALDA	2001/02	BALCARCE	BALCARCE	8
Hap_11	BUCK ESMERALDA	2001/02	BALCARCE	BALCARCE	9
Hap_11	BUCK ESMERALDA	2001/02	BARROW	BARROW	10
Hap_11	BUCK ESMERALDA	2001/02	BARROW	BARROW	11
Hap_11	BUCK ESMERALDA	2001/02	BORDENAVE	BORDENAVE	12
Hap_11	BUCK ESMERALDA	2001/02	BORDENAVE	BORDENAVE	13
Hap_11	BUCK ESMERALDA	2001/02	CABILDO	CABILDO	14
Hap_11	BUCK ESMERALDA	2001/02	CABILDO	CABILDO	15
Hap_11	BUCK ESMERALDA	2001/02	CARHUE	CARHUE	16
Hap_11	BUCK ESMERALDA	2001/02	CARHUE	CARHUE	17
Hap_11	BUCK ESMERALDA	2001/02	LA DULCE	BUCK	18
Hap_11	BUCK ESMERALDA	2001/02	LA DULCE	LA DULCE	19
Hap_11	BUCK ESMERALDA	2001/02	LA DULCE	LA DULCE	20
Hap_11	BUCK ESMERALDA	2001/02	LA DULCE	BUCK	21
Hap_11	BUCK ESMERALDA	2001/02	LA DULCE	BUCK	22
Hap_11	BUCK ESMERALDA	2001/02	MIRAMAR	MIRAMAR	23
Hap_11	BUCK ESMERALDA	2001/02	MIRAMAR	MIRAMAR	24
Hap_11	BUCK ESMERALDA	2002/03	BALCARCE	BALCARCE 2	25
Hap_11	BUCK ESMERALDA	2002/03	BALCARCE	BALCARCE 1	26
Hap_11	BUCK ESMERALDA	2002/03	BARROW	BARROW 1	27
Hap_11	BUCK ESMERALDA	2002/03	BARROW	BARROW 2	28
Hap_11	BUCK ESMERALDA	2002/03	BORDENAVE	BORDENAVE 1	29
Hap_11	BUCK ESMERALDA	2002/03	BORDENAVE	BORDENAVE 6	30
Hap_11	BUCK ESMERALDA	2002/03	CABILDO	CABILDO 2	31
Hap_11	BUCK ESMERALDA	2002/03	CABILDO	CABILDO 1	32
Hap_11	BUCK ESMERALDA	2002/03	LA DULCE	BUCK	33
Hap_11	BUCK ESMERALDA	2002/03	LA DULCE	BUCK	34
Hap_11	BUCK ESMERALDA	2002/03	LA DULCE	LA DULCE 1	35
Hap_11	BUCK ESMERALDA	2002/03	LA DULCE	BUCK	36
Hap_11	BUCK ESMERALDA	2002/03	LA DULCE	LA DULCE 2	37
Hap_11	BUCK ESMERALDA	2002/03	MIRAMAR	MIRAMAR 1	38
Hap_11	BUCK ESMERALDA	2002/03	MIRAMAR	MIRAMAR 2	39
Hap_11	BUCK ESMERALDA	2003/04	BALCARCE	BALCARCE 1	40
Hap_11	BUCK ESMERALDA	2003/04	BALCARCE	BALCARCE 2	41
Hap_11	BUCK ESMERALDA	2003/04	BARROW	BARROW 2	42
Hap_11	BUCK ESMERALDA	2003/04	BARROW	BARROW 1	43
Hap_11	BUCK ESMERALDA	2003/04	BORDENAVE	BORDENAVE 1	44
Hap_11	BUCK ESMERALDA	2003/04	BORDENAVE	BORDENAVE 2	45
Hap_11	BUCK ESMERALDA	2003/04	CABILDO	CABILDO 2	46
Hap_11	BUCK ESMERALDA	2003/04	CABILDO	CABILDO 1	47
Hap_11	BUCK ESMERALDA	2003/04	LA DULCE	BUCK	48
Hap_11	BUCK ESMERALDA	2003/04	LA DULCE	LA DULCE 1	49
Hap_11	BUCK ESMERALDA	2003/04	LA DULCE	LA DULCE 2	50
Hap_11	BUCK ESMERALDA	2003/04	LA DULCE	BUCK	51
Hap_11	BUCK ESMERALDA	2003/04	MIRAMAR	MIRAMAR 1	52
Hap_11	BUCK ESMERALDA	2003/04	MIRAMAR	MIRAMAR 2	53
Hap_11	BUCK ESMERALDA	2003/04	na	LOS PRADOS	54
Hap_11	BUCK ESMERALDA	2004/05	BALCARCE	BALCARCE 2	55
Hap_11	BUCK ESMERALDA	2004/05	BALCARCE	BALCARCE 1	56
Hap_11	BUCK ESMERALDA	2004/05	BARROW	BARROW 2	57
Hap_11	BUCK ESMERALDA	2004/05	BARROW	BARROW 1	58
Hap_11	BUCK ESMERALDA	2004/05	BORDENAVE	BORDENAVE 2	59
Hap_11	BUCK ESMERALDA	2004/05	BORDENAVE	BORDENAVE 1	60
Hap_11	BUCK ESMERALDA	2004/05	CABILDO	CABILDO 2	61
Hap_11	BUCK ESMERALDA	2004/05	LA DULCE	LA DULCE 2	62
Hap_11	BUCK ESMERALDA	2004/05	LA DULCE	BUCK	63
Hap_11	BUCK ESMERALDA	2004/05	LA DULCE	BUCK	64
Hap_11	BUCK ESMERALDA	2004/05	MIRAMAR	MIRAMAR 2	65
Hap_11	BUCK ESMERALDA	2004/05	MIRAMAR	MIRAMAR 1	66
Hap_11	BUCK ESMERALDA	2005/06	ANGUIL	PROSEME ANGUIL	67
Hap_11	BUCK ESMERALDA	2005/06	BALCARCE	BALCARCE 1	68
Hap_11	BUCK ESMERALDA	2005/06	BALCARCE	BALCARCE 2	69
Hap_11	BUCK ESMERALDA	2005/06	BARROW	BARROW 1	70
Hap_11	BUCK ESMERALDA	2005/06	BARROW	BARROW 2	71
Hap_11	BUCK ESMERALDA	2005/06	BORDENAVE	BORDENAVE 1	72
Hap_11	BUCK ESMERALDA	2005/06	BORDENAVE	BORDENAVE 2	73
Hap_11	BUCK ESMERALDA	2005/06	CABILDO	CABILDO 2	74
Hap_11	BUCK ESMERALDA	2005/06	LA DULCE	LA DULCE 2	75
Hap_11	BUCK ESMERALDA	2005/06	LA DULCE	LA DULCE 1	76
Hap_11	BUCK ESMERALDA	2005/06	MIRAMAR	MIRAMAR 1	77
Hap_11	BUCK ESMERALDA	2005/06	MIRAMAR	MIRAMAR 2	78
Hap_11	BUCK ESMERALDA	2006/07	BALCARCE	BALCARCE 1	79
Hap_11	BUCK ESMERALDA	2006/07	BALCARCE	BALCARCE 2	80
Hap_11	BUCK ESMERALDA	2006/07	BARROW	BARROW 1	81
Hap_11	BUCK ESMERALDA	2006/07	BARROW	BARROW 2	82
Hap_11	BUCK ESMERALDA	2006/07	BORDENAVE	BORDENAVE 1	83
Hap_11	BUCK ESMERALDA	2006/07	BORDENAVE	BORDENAVE 2	84
Hap_11	BUCK ESMERALDA	2006/07	CABILDO	CABILDO 2	85
Hap_11	BUCK ESMERALDA	2006/07	CABILDO	CABILDO 1	86
Hap_11	BUCK ESMERALDA	2006/07	LA DULCE	LA DULCE 2	87
Hap_11	BUCK ESMERALDA	2006/07	LA DULCE	LA DULCE 1	88
Hap_11	BUCK ESMERALDA	2006/07	MIRAMAR	MIRAMAR 1	89
Hap_11	BUCK ESMERALDA	2006/07	MIRAMAR	MIRAMAR 2	90
Hap_11	BUCK ESMERALDA	2006/07	RIO CUARTO	PROSEM RIO CUARTO	91
Hap_11	BUCK ESMERALDA	2007/08	BALCARCE	BALCARCE 1	92
Hap_11	BUCK ESMERALDA	2007/08	BALCARCE	BALCARCE 2	93
Hap_11	BUCK ESMERALDA	2007/08	BARROW	BARROW 1	94
Hap_11	BUCK ESMERALDA	2007/08	BARROW	BARROW 2	95
Hap_11	BUCK ESMERALDA	2007/08	BORDENAVE	BORDENAVE 2	96
Hap_11	BUCK ESMERALDA	2007/08	BORDENAVE	BORDENAVE 1	97
Hap_11	BUCK ESMERALDA	2007/08	CABILDO	CABILDO	98
Hap_11	BUCK ESMERALDA	2007/08	CABILDO	CABILDO 1	99
Hap_11	BUCK ESMERALDA	2007/08	CABILDO	CABILDO 2	100
Hap_11	BUCK ESMERALDA	2007/08	LA DULCE	LA DULCE 1	101
Hap_11	BUCK ESMERALDA	2007/08	LA DULCE	LA DULCE 2	102
Hap_11	BUCK ESMERALDA	2007/08	LA DULCE	BUCK	103
Hap_11	BUCK ESMERALDA	2007/08	LA DULCE	BUCK	104
Hap_11	BUCK ESMERALDA	2007/08	MIRAMAR	MIRAMAR 2	105
Hap_11	BUCK ESMERALDA	2008/09	BALCARCE	BALCARCE	106
Hap_11	BUCK ESMERALDA	2008/09	BARROW	BARROW	107
Hap_11	BUCK ESMERALDA	2008/09	BORDENAVE	BORDENAVE	108
Hap_11	BUCK ESMERALDA	2008/09	CABILDO	CABILDO	109
Hap_11	BUCK ESMERALDA	2008/09	LA DULCE	LA DULCE	110
Hap_11	BUCK ESMERALDA	2008/09	MIRAMAR	MIRAMAR	111
Hap_11	BUCK ESMERALDA	2008/09	na	ACSA S.A.	112
Hap_11	BUCK ESMERALDA	2009/10	BARROW	BARROW 2	113
Hap_11	BUCK ESMERALDA	2009/10	BARROW	BARROW 1	114
Hap_11	BUCK ESMERALDA	2009/10	LA DULCE	LA DULCE 1	115
Hap_11	BUCK ESMERALDA	2009/10	LA DULCE	LA DULCE 2	116
Hap_11	BUCK ESMERALDA	2009/10	MIRAMAR	MIRAMAR 2	117
Hap_11	BUCK ESMERALDA	2009/10	MIRAMAR	MIRAMAR 1	118
Hap_11	BUCK ESMERALDA	2010/11	BALCARCE	BALCARCE 2	119
Hap_11	BUCK ESMERALDA	2010/11	BALCARCE	BALCARCE 1	120
Hap_11	BUCK ESMERALDA	2010/11	BARROW	BARROW 2	121
Hap_11	BUCK ESMERALDA	2010/11	BARROW	BARROW 1	122
Hap_11	BUCK ESMERALDA	2010/11	BORDENAVE	BORDENAVE 2	123
Hap_11	BUCK ESMERALDA	2010/11	BORDENAVE	BORDENAVE 1	124
Hap_11	BUCK ESMERALDA	2010/11	CABILDO	CABILDO 1	125
Hap_11	BUCK ESMERALDA	2010/11	CABILDO	CABILDO 2	126
Hap_11	BUCK ESMERALDA	2010/11	LA DULCE	LA DULCE 2	127
Hap_11	BUCK ESMERALDA	2010/11	LA DULCE	LA DULCE 1	128
Hap_11	BUCK ESMERALDA	2010/11	MIRAMAR	MIRAMAR 2	129
Hap_11	BUCK ESMERALDA	2010/11	MIRAMAR	MIRAMAR 1	130
Hap_11	BUCK ESMERALDA	2011/12	BALCARCE	AGRAR DEK SUR - BCE	131
Hap_11	BUCK ESMERALDA	2011/12	BALCARCE	BALCARCE	132
Hap_11	BUCK ESMERALDA	2011/12	BARROW	BARROW	133
Hap_11	BUCK ESMERALDA	2011/12	BORDENAVE	BORDENAVE	134
Hap_11	BUCK ESMERALDA	2011/12	CABILDO	CABILDO	135
Hap_11	BUCK ESMERALDA	2011/12	CHILLAR	AGRAR DEL SUR - CHILLAR	136
Hap_11	BUCK ESMERALDA	2011/12	LA DULCE	LA DULCE	137
Hap_11	BUCK ESMERALDA	2011/12	MIRAMAR	MIRAMAR	138
Hap_11	BUCK ESMERALDA	2011/12	TRES ARROYOS	AGRAR DEL SUR TS. AS.	139
Hap_11	BUCK ESMERALDA	2012/13	AZUL	MERCOSEED AZUL	140
Hap_11	BUCK ESMERALDA	2012/13	BALCARCE	MERCOSEED BCE	141
Hap_11	BUCK ESMERALDA	2012/13	TRES ARROYOS	MERCOSEED TS AS	142
Hap_11	BUCK ESMERALDA	2013/14	BALCARCE	MERCOSEED BCE	143
Hap_11	BUCK ESMERALDA	2013/14	BALCARCE	BALCARCE I	144
Hap_11	BUCK ESMERALDA	2013/14	BALCARCE	BALCARCE II	145
Hap_11	BUCK ESMERALDA	2013/14	BARROW	BARROW II	146
Hap_11	BUCK ESMERALDA	2013/14	BARROW	BARROW I	147
Hap_11	BUCK ESMERALDA	2013/14	BORDENAVE	BORDENAVE II	148
Hap_11	BUCK ESMERALDA	2013/14	BORDENAVE	BORDENAVE I	149
Hap_11	BUCK ESMERALDA	2013/14	CABILDO	CABILDO I	150
Hap_11	BUCK ESMERALDA	2013/14	CABILDO	CABILDO II	151
Hap_11	BUCK ESMERALDA	2013/14	LA DULCE	LA DULCE II	152
Hap_11	BUCK ESMERALDA	2013/14	LA DULCE	LA DULCE I	153
Hap_11	BUCK ESMERALDA	2013/14	MIRAMAR	MIRAMAR II	154
Hap_11	BUCK ESMERALDA	2013/14	MIRAMAR	MIRAMAR I	155
Hap_11	BUCK ESMERALDA	2013/14	TRES ARROYOS	MERCOSEED TS AS	156
Hap_11	BUCK ESMERALDA	2014/15	BALCARCE	LIMAGRAIN BCE	157
Hap_11	BUCK ESMERALDA	2014/15	BALCARCE	BALCARCE I	158
Hap_11	BUCK ESMERALDA	2014/15	BALCARCE	BALCARCE II	159
Hap_11	BUCK ESMERALDA	2014/15	BARROW	BARROW I	160
Hap_11	BUCK ESMERALDA	2014/15	BARROW	BARROW II	161
Hap_11	BUCK ESMERALDA	2014/15	BORDENAVE	BORDENAVE II	162
Hap_11	BUCK ESMERALDA	2014/15	BORDENAVE	BORDENAVE I	163
Hap_11	BUCK ESMERALDA	2014/15	CABILDO	CABILDO I	164
Hap_11	BUCK ESMERALDA	2014/15	CABILDO	CABILDO II	165
Hap_11	BUCK ESMERALDA	2014/15	LA DULCE	BUCK	166
Hap_11	BUCK ESMERALDA	2014/15	LA DULCE	LA DULCE I	167
Hap_11	BUCK ESMERALDA	2014/15	LA DULCE	LA DULCE II	168
Hap_11	BUCK ESMERALDA	2014/15	MIRAMAR	LIMAGRAIN MIRAMAR	169
Hap_11	BUCK ESMERALDA	2014/15	MIRAMAR	MIRAMAR II	170
Hap_11	BUCK ESMERALDA	2015/16	EL HORMIGUERO	MEGASEED EL HORMIGUERO	171
Hap_11	BUCK ESMERALDA	2015/16	EL PORVENIR	MEGASEED EL PORVENIR	172
Hap_11	BUCK ESMERALDA	2015/16	MIRAMAR	LIMAGRAIN MIRAMAR	173
Hap_11	BUCK ESMERALDA	2015/16	na	FLORIMOND DESPREZ	174
Hap_11	BUCK ESMERALDA	2015/16	SAN MIGUEL	MEGASEED SAN MIGUEL	175
Hap_12	BUCK CRISTAL	1995/96	BALCARCE	BALCARCE	1
Hap_12	BUCK CRISTAL	1995/96	BARROW	BARROW	2
Hap_12	BUCK CRISTAL	1995/96	BORDENAVE	BORDENAVE	3
Hap_12	BUCK CRISTAL	1995/96	CARHUE	CARHUE	4
Hap_12	BUCK CRISTAL	1995/96	LA DULCE	LA DULCE	5
Hap_12	BUCK CRISTAL	1995/96	MIRAMAR	MIRAMAR	6
Hap_12	BUCK CRISTAL	1997/98	BALCARCE	BALCARCE	7
Hap_12	BUCK CRISTAL	1997/98	BARROW	BARROW	8
Hap_12	BUCK CRISTAL	1997/98	BORDENAVE	BORDENAVE	9
Hap_12	BUCK CRISTAL	1997/98	CABILDO	CABILDO	10
Hap_12	BUCK CRISTAL	1997/98	CARHUE	CARHUE	11
Hap_12	BUCK CRISTAL	1997/98	LA DULCE	LA DULCE	12
Hap_12	BUCK CRISTAL	1997/98	MIRAMAR	MIRAMAR	13
Hap_12	BUCK CRISTAL	1996/97	BALCARCE	BALCARCE	14
Hap_12	BUCK CRISTAL	1996/97	BARROW	BARROW	15
Hap_12	BUCK CRISTAL	1996/97	BORDENAVE	BORDENAVE	16
Hap_12	BUCK CRISTAL	1996/97	CARHUE	CARHUE	17
Hap_12	BUCK CRISTAL	1996/97	LA DULCE	LA DULCE	18
Hap_12	BUCK CRISTAL	1996/97	MIRAMAR	MIRAMAR	19
Hap_16	BUCK#33	2011/12	BALCARCE	REGIONAL FIDEOS - UNICA EPOCA	1
Hap_16	BUCK#33	2011/12	BARROW	REGIONAL FIDEOS - UNICA EPOCA	2
Hap_16	BUCK#33	2011/12	BORDENAVE	REGIONAL FIDEOS - UNICA EPOCA	3
Hap_16	BUCK#33	2011/12	CABILDO	REGIONAL FIDEOS - UNICA EPOCA	4
Hap_16	BUCK#33	2011/12	LA DULCE	REGIONAL FIDEOS - UNICA EPOCA	5
Hap_16	BUCK#33	2011/12	MIRAMAR	REGIONAL FIDEOS - UNICA EPOCA	6
Hap_16	BUCK#33	2012/13	BALCARCE	REGIONAL I EPOCA	7
Hap_16	BUCK#33	2012/13	BARROW	REGIONAL I EPOCA	8
Hap_16	BUCK#33	2012/13	BORDENAVE	REGIONAL I EPOCA	9
Hap_16	BUCK#33	2012/13	CABILDO	REGIONAL I EPOCA	10
Hap_16	BUCK#33	2012/13	LA DULCE	REGIONAL I EPOCA	11
Hap_16	BUCK#33	2012/13	MIRAMAR	REGIONAL I EPOCA	12
Hap_16	BUCK#33	2013/14	BALCARCE	REGIONAL 1ºEPOCA	13
Hap_16	BUCK#33	2013/14	BARROW	REGIONAL 1ºEPOCA	14
Hap_16	BUCK#33	2013/14	BORDENAVE	REGIONAL 1ºEPOCA	15
Hap_16	BUCK#33	2013/14	CABILDO	REGIONAL 1ºEPOCA	16
Hap_16	BUCK#33	2013/14	LA DULCE	REGIONAL 1ºEPOCA	17
Hap_16	BUCK#33	2013/14	MIRAMAR	REGIONAL 1ºEPOCA	18
Hap_16	CBW 0225	2005/06	BARROW	E.C.R. INTERNO B - ENSAYO Nº 96	1
Hap_16	CBW 0225	2005/06	BALCARCE	E.C.R. REGIONAL - 1º EPOCA	2
Hap_16	CBW 0225	2005/06	BARROW	E.C.R. REGIONAL - 1º EPOCA	3
Hap_16	CBW 0225	2005/06	BARROW	E.C.R. INTERNO A - ENSAYO Nº 95	4
Hap_16	CBW 0225	2005/06	BARROW	E.C.R. INTERNO C - ENSAYO Nº 97	5
Hap_16	CBW 0225	2005/06	LA DULCE	E.C.R. REGIONAL - 1º EPOCA	6
Hap_16	CBW 0225	2005/06	MIRAMAR	E.C.R. REGIONAL - 1º EPOCA	7
Hap_16	CBW 0225	2007/08	BARROW	REGIONAL FIDEOS - I EPOCA	8
Hap_16	CBW 0225	2007/08	BORDENAVE	REGIONAL FIDEOS - I EPOCA	9
Hap_16	CBW 0225	2007/08	CABILDO	REGIONAL FIDEOS - I EPOCA	10
Hap_16	CBW 0225	2010/11	BALCARCE	REGIONAL FIDEOS - II EPOCA	11
Hap_16	CBW 0225	2010/11	BARROW	INTERNO B - E.C.R. 94	12
Hap_16	CBW 0225	2010/11	CABILDO	REGIONAL FIDEOS - II EPOCA	13
Hap_16	CBW 0225	2010/11	LA DULCE	REGIONAL FIDEOS - II EPOCA	14
Hap_16	CBW 0225	2010/11	MIRAMAR	REGIONAL FIDEOS - II EPOCA	15
Hap_16	CBW 0225	2011/12	BARROW	INTERNO A - E.C.R. 93	16
Hap_16	CBW 0225	2011/12	BARROW	INTERNO B - E.C.R. 94	17
Hap_16	CBW 0225	2012/13	BARROW	ECR Nº 94 INTERNO A	18
Hap_17	ACA 1801F	2007/08	BALCARCE	REGIONAL FIDEOS - II EPOCA	1
Hap_17	ACA 1801F	2007/08	BARROW	REGIONAL FIDEOS - I EPOCA	2
Hap_17	ACA 1801F	2007/08	BARROW	REGIONAL FIDEOS - II EPOCA	3
Hap_17	ACA 1801F	2007/08	BORDENAVE	REGIONAL FIDEOS - I EPOCA	4
Hap_17	ACA 1801F	2007/08	BORDENAVE	REGIONAL FIDEOS - II EPOCA	5
Hap_17	ACA 1801F	2007/08	CABILDO	REGIONAL FIDEOS - II EPOCA	6
Hap_17	ACA 1801F	2007/08	CABILDO	REGIONAL FIDEOS - I EPOCA	7
Hap_17	ACA 1801F	2007/08	LA DULCE	REGIONAL FIDEOS - II EPOCA	8
Hap_17	ACA 1801F	2007/08	MIRAMAR	REGIONAL FIDEOS - II EPOCA	9
Hap_17	ACA 1801F	2010/11	BALCARCE	REGIONAL FIDEOS - II EPOCA	10
Hap_17	ACA 1801F	2010/11	BARROW	INTERNO A - E.C.R. 93	11
Hap_17	ACA 1801F	2010/11	BARROW	INTERNO B - E.C.R. 94	12
Hap_17	ACA 1801F	2010/11	CABILDO	REGIONAL FIDEOS - II EPOCA	13
Hap_17	ACA 1801F	2010/11	LA DULCE	REGIONAL FIDEOS - II EPOCA	14
Hap_17	ACA 1801F	2010/11	MIRAMAR	REGIONAL FIDEOS - II EPOCA	15
Hap_17	ACA 1801F	2011/12	BALCARCE	REGIONAL FIDEOS - UNICA EPOCA	16
Hap_17	ACA 1801F	2011/12	BARROW	REGIONAL FIDEOS - UNICA EPOCA	17
Hap_17	ACA 1801F	2011/12	BARROW	INTERNO A - E.C.R. 93	18
Hap_17	ACA 1801F	2011/12	BARROW	INTERNO B - E.C.R. 94	19
Hap_17	ACA 1801F	2011/12	BORDENAVE	REGIONAL FIDEOS - UNICA EPOCA	20
Hap_17	ACA 1801F	2011/12	CABILDO	REGIONAL FIDEOS - UNICA EPOCA	21
Hap_17	ACA 1801F	2011/12	LA DULCE	REGIONAL FIDEOS - UNICA EPOCA	22
Hap_17	ACA 1801F	2011/12	MIRAMAR	REGIONAL FIDEOS - UNICA EPOCA	23
Hap_17	ACA 1801F	2012/13	BALCARCE	REGIONAL I EPOCA	24
Hap_17	ACA 1801F	2012/13	BALCARCE	REGIONAL II EPOCA	25
Hap_17	ACA 1801F	2012/13	BARROW	REGIONAL I EPOCA	26
Hap_17	ACA 1801F	2012/13	BARROW	REGIONAL II I EPOCA	27
Hap_17	ACA 1801F	2012/13	BARROW	ECR Nº 94 INTERNO A	28
Hap_17	ACA 1801F	2012/13	BORDENAVE	REGIONAL II EPOCA	29
Hap_17	ACA 1801F	2012/13	BORDENAVE	REGIONAL I EPOCA	30
Hap_17	ACA 1801F	2012/13	CABILDO	REGIONAL I EPOCA	31
Hap_17	ACA 1801F	2012/13	CABILDO	REGIONAL II EPOCA	32
Hap_17	ACA 1801F	2012/13	LA DULCE	REGIONAL I EPOCA	33
Hap_17	ACA 1801F	2012/13	LA DULCE	REGIONAL II EPOCA	34
Hap_17	ACA 1801F	2012/13	MIRAMAR	REGIONAL I EPOCA	35
Hap_17	ACA 1801F	2012/13	MIRAMAR	REGIONAL II I EPOCA	36
Hap_17	ACA 1801F	2013/14	BALCARCE	REGIONAL 1ºEPOCA	37
Hap_17	ACA 1801F	2013/14	BALCARCE	SA 380 II EP	38
Hap_17	ACA 1801F	2013/14	BARROW	REGIONAL 2ºEPOCA	39
Hap_17	ACA 1801F	2013/14	BARROW	REGIONAL 1ºEPOCA	40
Hap_17	ACA 1801F	2013/14	BORDENAVE	REGIONAL 2ºEPOCA	41
Hap_17	ACA 1801F	2013/14	BORDENAVE	REGIONAL 1ºEPOCA	42
Hap_17	ACA 1801F	2013/14	CABILDO	REGIONAL 1ºEPOCA	43
Hap_17	ACA 1801F	2013/14	CABILDO	REGIONAL 2ºEPOCA	44
Hap_17	ACA 1801F	2013/14	LA DULCE	REGIONAL 1ºEPOCA	45
Hap_17	ACA 1801F	2013/14	LA DULCE	REGIONAL 2ºEPOCA	46
Hap_17	ACA 1801F	2013/14	MIRAMAR	REGIONAL 1ºEPOCA	47
Hap_17	BON. INTA FACON	2005/06	BALCARCE	E.C.R. REGIONAL - 1º EPOCA	1
Hap_17	BON. INTA FACON	2005/06	BALCARCE	E.C.R. REGIONAL - 2º EPOCA	2
Hap_17	BON. INTA FACON	2005/06	BARROW	E.C.R. REGIONAL - 2º EPOCA	3
Hap_17	BON. INTA FACON	2005/06	BARROW	E.C.R. REGIONAL - 1º EPOCA	4
Hap_17	BON. INTA FACON	2005/06	BARROW	E.C.R. INTERNO B - ENSAYO Nº 96	5
Hap_17	BON. INTA FACON	2005/06	BARROW	E.C.R. INTERNO A - ENSAYO Nº 95	6
Hap_17	BON. INTA FACON	2005/06	BARROW	E.C.R. INTERNO C - ENSAYO Nº 97	7
Hap_17	BON. INTA FACON	2005/06	BORDENAVE	E.C.R. REGIONAL - 1º EPOCA	8
Hap_17	BON. INTA FACON	2005/06	BORDENAVE	E.C.R. REGIONAL - 2º EPOCA	9
Hap_17	BON. INTA FACON	2005/06	CABILDO	E.C.R. REGIONAL - 2º EPOCA	10
Hap_17	BON. INTA FACON	2005/06	LA DULCE	E.C.R. REGIONAL - 1º EPOCA	11
Hap_17	BON. INTA FACON	2005/06	LA DULCE	E.C.R. REGIONAL - 2º EPOCA	12
Hap_17	BON. INTA FACON	2005/06	MIRAMAR	E.C.R. REGIONAL - 2º EPOCA	13
Hap_17	BON. INTA FACON	2005/06	MIRAMAR	E.C.R. REGIONAL - 1º EPOCA	14
Hap_17	BON. INTA FACON	2007/08	BALCARCE	REGIONAL FIDEOS - II EPOCA	15
Hap_17	BON. INTA FACON	2007/08	BARROW	REGIONAL FIDEOS - II EPOCA	16
Hap_17	BON. INTA FACON	2007/08	BARROW	REGIONAL FIDEOS - I EPOCA	17
Hap_17	BON. INTA FACON	2007/08	BORDENAVE	REGIONAL FIDEOS - I EPOCA	18
Hap_17	BON. INTA FACON	2007/08	BORDENAVE	REGIONAL FIDEOS - II EPOCA	19
Hap_17	BON. INTA FACON	2007/08	CABILDO	REGIONAL FIDEOS - II EPOCA	20
Hap_17	BON. INTA FACON	2007/08	CABILDO	REGIONAL FIDEOS - I EPOCA	21
Hap_17	BON. INTA FACON	2007/08	LA DULCE	REGIONAL FIDEOS - II EPOCA	22
Hap_17	BON. INTA FACON	2007/08	MIRAMAR	REGIONAL FIDEOS - II EPOCA	23
Hap_17	BON. INTA FACON	2010/11	BALCARCE	REGIONAL FIDEOS - II EPOCA	24
Hap_17	BON. INTA FACON	2010/11	BARROW	INTERNO A - E.C.R. 93	25
Hap_17	BON. INTA FACON	2010/11	BARROW	INTERNO B - E.C.R. 94	26
Hap_17	BON. INTA FACON	2010/11	CABILDO	REGIONAL FIDEOS - II EPOCA	27
Hap_17	BON. INTA FACON	2010/11	LA DULCE	REGIONAL FIDEOS - II EPOCA	28
Hap_17	BON. INTA FACON	2010/11	MIRAMAR	REGIONAL FIDEOS - II EPOCA	29
Hap_17	BON. INTA FACON	2011/12	BALCARCE	REGIONAL FIDEOS - UNICA EPOCA	30
Hap_17	BON. INTA FACON	2011/12	BARROW	REGIONAL FIDEOS - UNICA EPOCA	31
Hap_17	BON. INTA FACON	2011/12	BARROW	INTERNO A - E.C.R. 93	32
Hap_17	BON. INTA FACON	2011/12	BARROW	INTERNO B - E.C.R. 94	33
Hap_17	BON. INTA FACON	2011/12	BORDENAVE	REGIONAL FIDEOS - UNICA EPOCA	34
Hap_17	BON. INTA FACON	2011/12	CABILDO	REGIONAL FIDEOS - UNICA EPOCA	35
Hap_17	BON. INTA FACON	2011/12	LA DULCE	REGIONAL FIDEOS - UNICA EPOCA	36
Hap_17	BON. INTA FACON	2011/12	MIRAMAR	REGIONAL FIDEOS - UNICA EPOCA	37
Hap_17	BON. INTA FACON	2012/13	BALCARCE	REGIONAL I EPOCA	38
Hap_17	BON. INTA FACON	2012/13	BALCARCE	REGIONAL II EPOCA	39
Hap_17	BON. INTA FACON	2012/13	BARROW	REGIONAL I EPOCA	40
Hap_17	BON. INTA FACON	2012/13	BARROW	REGIONAL II I EPOCA	41
Hap_17	BON. INTA FACON	2012/13	BARROW	ECR Nº 94 INTERNO A	42
Hap_17	BON. INTA FACON	2012/13	BORDENAVE	REGIONAL II EPOCA	43
Hap_17	BON. INTA FACON	2012/13	BORDENAVE	REGIONAL I EPOCA	44
Hap_17	BON. INTA FACON	2012/13	CABILDO	REGIONAL I EPOCA	45
Hap_17	BON. INTA FACON	2012/13	CABILDO	REGIONAL II EPOCA	46
Hap_17	BON. INTA FACON	2012/13	LA DULCE	REGIONAL I EPOCA	47
Hap_17	BON. INTA FACON	2012/13	LA DULCE	REGIONAL II EPOCA	48
Hap_17	BON. INTA FACON	2012/13	MIRAMAR	REGIONAL I EPOCA	49
Hap_17	BON. INTA FACON	2012/13	MIRAMAR	REGIONAL II I EPOCA	50
Hap_17	BON. INTA FACON	2013/14	BALCARCE	REGIONAL 1ºEPOCA	51
Hap_17	BON. INTA FACON	2013/14	BALCARCE	SA 380 II EP	52
Hap_17	BON. INTA FACON	2013/14	BARROW	REGIONAL 2ºEPOCA	53
Hap_17	BON. INTA FACON	2013/14	BARROW	REGIONAL 1ºEPOCA	54
Hap_17	BON. INTA FACON	2013/14	BORDENAVE	REGIONAL 2ºEPOCA	55
Hap_17	BON. INTA FACON	2013/14	BORDENAVE	REGIONAL 1ºEPOCA	56
Hap_17	BON. INTA FACON	2013/14	CABILDO	REGIONAL 1ºEPOCA	57
Hap_17	BON. INTA FACON	2013/14	CABILDO	REGIONAL 2ºEPOCA	58
Hap_17	BON. INTA FACON	2013/14	LA DULCE	REGIONAL 2ºEPOCA	59
Hap_17	BON. INTA FACON	2013/14	LA DULCE	REGIONAL 1ºEPOCA	60
Hap_17	BON. INTA FACON	2013/14	MIRAMAR	REGIONAL 1ºEPOCA	61
Hap_22	BON. INTA QUILLEN	2014/15	BALCARCE	BALCARCE I	1
Hap_22	BON. INTA QUILLEN	2014/15	BALCARCE	BALCARCE II	2
Hap_22	BON. INTA QUILLEN	2014/15	BARROW	BARROW I	3
Hap_22	BON. INTA QUILLEN	2014/15	BARROW	BARROW II	4
Hap_22	BON. INTA QUILLEN	2014/15	BORDENAVE	BORDENAVE I	5
Hap_22	BON. INTA QUILLEN	2014/15	BORDENAVE	BORDENAVE II	6
Hap_22	BON. INTA QUILLEN	2014/15	CABILDO	CABILDO I	7
Hap_22	BON. INTA QUILLEN	2014/15	CABILDO	CABILDO II	8
Hap_22	BON. INTA QUILLEN	2014/15	LA DULCE	LA DULCE I	9
Hap_22	BON. INTA QUILLEN	2014/15	LA DULCE	LA DULCE II	10
Hap_22	BON. INTA QUILLEN	2014/15	MIRAMAR	MIRAMAR II	11
Hap_22	BON. INTA QUILLEN	2015/16	BALCARCE	BALCARCE I	12
Hap_22	BON. INTA QUILLEN	2015/16	BALCARCE	BALCARCE II	13
Hap_22	BON. INTA QUILLEN	2015/16	BARROW	BARROW I	14
Hap_22	BON. INTA QUILLEN	2015/16	BARROW	BARROW II	15
Hap_22	BON. INTA QUILLEN	2015/16	BORDENAVE	BORDENAVE I	16
Hap_22	BON. INTA QUILLEN	2015/16	BORDENAVE	BORDENAVE II	17
Hap_22	BON. INTA QUILLEN	2015/16	CABILDO	CABILDO I	18
Hap_22	BON. INTA QUILLEN	2015/16	CABILDO	CABILDO II	19
Hap_22	BON. INTA QUILLEN	2015/16	LA DULCE	LA DULCE I	20
Hap_22	BON. INTA QUILLEN	2015/16	LA DULCE	LA DULCE II	21
Hap_22	BON. INTA QUILLEN	2015/16	MIRAMAR	MIRAMAR I	22
Hap_22	BON. INTA QUILLEN	2015/16	MIRAMAR	MIRAMAR II	23
Hap_22	BON. INTA QUILLEN	2016/17	BALCARCE	BALCARCE I	24
Hap_22	BON. INTA QUILLEN	2016/17	BALCARCE	BALCARCE II	25
Hap_22	BON. INTA QUILLEN	2016/17	BARROW	BARROW I	26
Hap_22	BON. INTA QUILLEN	2016/17	BARROW	BARROW II	27
Hap_22	BON. INTA QUILLEN	2016/17	BORDENAVE	BORDENAVE I	28
Hap_22	BON. INTA QUILLEN	2016/17	BORDENAVE	BORDENAVE II	29
Hap_22	BON. INTA QUILLEN	2016/17	CABILDO	CABILDO I	30
Hap_22	BON. INTA QUILLEN	2016/17	CABILDO	CABILDO II	31
Hap_22	BON. INTA QUILLEN	2016/17	LA DULCE	LA DULCE II	32
Hap_22	BON. INTA QUILLEN	2016/17	LA DULCE	LA DULCE I	33
Hap_22	BON. INTA QUILLEN	2016/17	MIRAMAR	MIRAMAR I	34
Hap_22	BON. INTA QUILLEN	2016/17	MIRAMAR	MIRAMAR II	35
Hap_22	BON. INTA QUILLEN	2017/18	BALCARCE	BALCARCE I	36
Hap_22	BON. INTA QUILLEN	2017/18	BALCARCE	BALCARCE II	37
Hap_22	BON. INTA QUILLEN	2017/18	BARROW	BARROW I	38
Hap_22	BON. INTA QUILLEN	2017/18	BARROW	BARROW II	39
Hap_22	BON. INTA QUILLEN	2017/18	BORDENAVE	BORDENAVE I	40
Hap_22	BON. INTA QUILLEN	2017/18	BORDENAVE	BORDENAVE II	41
Hap_22	BON. INTA QUILLEN	2017/18	CABILDO	CABILDO I	42
Hap_22	BON. INTA QUILLEN	2017/18	CABILDO	CABILDO II	43
Hap_22	BON. INTA QUILLEN	2017/18	LA DULCE	LA DULCE I	44
Hap_22	BON. INTA QUILLEN	2017/18	LA DULCE	LA DULCE II	45
Hap_22	BON. INTA QUILLEN	2017/18	MIRAMAR	MIRAMAR I	46
Hap_22	BON. INTA QUILLEN	2017/18	MIRAMAR	MIRAMAR II	47
Hap_22	BONAERENSE INTA CUMENAY	1995/96	BALCARCE	BALCARCE	1
Hap_22	BONAERENSE INTA CUMENAY	1995/96	BARROW	BARROW	2
Hap_22	BONAERENSE INTA CUMENAY	1995/96	BORDENAVE	BORDENAVE	3
Hap_22	BONAERENSE INTA CUMENAY	1995/96	CARHUE	CARHUE	4
Hap_22	BONAERENSE INTA CUMENAY	1995/96	LA DULCE	LA DULCE	5
Hap_22	BONAERENSE INTA CUMENAY	1995/96	MIRAMAR	MIRAMAR	6
Hap_22	BONAERENSE INTA CUMENAY	1996/97	BALCARCE	BALCARCE	7
Hap_22	BONAERENSE INTA CUMENAY	1996/97	BARROW	BARROW	8
Hap_22	BONAERENSE INTA CUMENAY	1996/97	BORDENAVE	BORDENAVE	9
Hap_22	BONAERENSE INTA CUMENAY	1996/97	CARHUE	CARHUE	10
Hap_22	BONAERENSE INTA CUMENAY	1996/97	LA DULCE	LA DULCE	11
Hap_22	BONAERENSE INTA CUMENAY	1996/97	MIRAMAR	MIRAMAR	12
Hap_22	BONAERENSE INTA CUMENAY	1997/98	BALCARCE	BALCARCE	13
Hap_22	BONAERENSE INTA CUMENAY	1997/98	BARROW	BARROW	14
Hap_22	BONAERENSE INTA CUMENAY	1997/98	BORDENAVE	BORDENAVE	15
Hap_22	BONAERENSE INTA CUMENAY	1997/98	CABILDO	CABILDO	16
Hap_22	BONAERENSE INTA CUMENAY	1997/98	CARHUE	CARHUE	17
Hap_22	BONAERENSE INTA CUMENAY	1997/98	LA DULCE	LA DULCE	18
Hap_22	BONAERENSE INTA CUMENAY	1997/98	MIRAMAR	MIRAMAR	19
Hap_22	BONAERENSE INTA CUMENAY	1998/99	BALCARCE	BALCARCE	20
Hap_22	BONAERENSE INTA CUMENAY	1998/99	BARROW	BARROW	21
Hap_22	BONAERENSE INTA CUMENAY	1998/99	BORDENAVE	BORDENAVE	22
Hap_22	BONAERENSE INTA CUMENAY	1998/99	CABILDO	CABILDO	23
Hap_22	BONAERENSE INTA CUMENAY	1998/99	CARHUE	CARHUE	24
Hap_22	BONAERENSE INTA CUMENAY	1998/99	LA DULCE	LA DULCE	25
Hap_22	BONAERENSE INTA CUMENAY	1998/99	MIRAMAR	MIRAMAR	26
Hap_22	BONAERENSE INTA CUMENAY	1999/00	BALCARCE	BALCARCE	27
Hap_22	BONAERENSE INTA CUMENAY	1999/00	BARROW	BARROW	28
Hap_22	BONAERENSE INTA CUMENAY	1999/00	CABILDO	CABILDO	29
Hap_22	BONAERENSE INTA CUMENAY	1999/00	LA DULCE	LA DULCE	30
Hap_22	BONAERENSE INTA CUMENAY	1999/00	MIRAMAR	MIRAMAR	31
Hap_22	BONAERENSE INTA CUMENAY	2000/01	BALCARCE	BALCARCE	32
Hap_22	BONAERENSE INTA CUMENAY	2000/01	BARROW	BARROW	33
Hap_22	BONAERENSE INTA CUMENAY	2000/01	BORDENAVE	BORDENAVE	34
Hap_22	BONAERENSE INTA CUMENAY	2000/01	CABILDO	CABILDO	35
Hap_22	BONAERENSE INTA CUMENAY	2000/01	CARHUE	CARHUE	36
Hap_22	BONAERENSE INTA CUMENAY	2000/01	LA DULCE	LA DULCE	37
Hap_22	BONAERENSE INTA CUMENAY	2000/01	MIRAMAR	MIRAMAR	38
Hap_22	BONAERENSE INTA CUMENAY	2001/02	BALCARCE	BALCARCE	39
Hap_22	BONAERENSE INTA CUMENAY	2001/02	BALCARCE	BALCARCE	40
Hap_22	BONAERENSE INTA CUMENAY	2001/02	BARROW	BARROW	41
Hap_22	BONAERENSE INTA CUMENAY	2001/02	BARROW	BARROW	42
Hap_22	BONAERENSE INTA CUMENAY	2001/02	BORDENAVE	BORDENAVE	43
Hap_22	BONAERENSE INTA CUMENAY	2001/02	BORDENAVE	BORDENAVE	44
Hap_22	BONAERENSE INTA CUMENAY	2001/02	CABILDO	CABILDO	45
Hap_22	BONAERENSE INTA CUMENAY	2001/02	CABILDO	CABILDO	46
Hap_22	BONAERENSE INTA CUMENAY	2001/02	CARHUE	CARHUE	47
Hap_22	BONAERENSE INTA CUMENAY	2001/02	CARHUE	CARHUE	48
Hap_22	BONAERENSE INTA CUMENAY	2001/02	LA DULCE	LA DULCE	49
Hap_22	BONAERENSE INTA CUMENAY	2001/02	LA DULCE	LA DULCE	50
Hap_22	BONAERENSE INTA CUMENAY	2001/02	MIRAMAR	MIRAMAR	51
Hap_22	BONAERENSE INTA CUMENAY	2001/02	MIRAMAR	MIRAMAR	52
Hap_22	BONAERENSE INTA CUMENAY	2002/03	BALCARCE	BALCARCE 1	53
Hap_22	BONAERENSE INTA CUMENAY	2002/03	BALCARCE	BALCARCE 2	54
Hap_22	BONAERENSE INTA CUMENAY	2002/03	BARROW	BARROW 1	55
Hap_22	BONAERENSE INTA CUMENAY	2002/03	BARROW	BARROW 2	56
Hap_22	BONAERENSE INTA CUMENAY	2002/03	BORDENAVE	BORDENAVE 1	57
Hap_22	BONAERENSE INTA CUMENAY	2002/03	BORDENAVE	BORDENAVE 2	58
Hap_22	BONAERENSE INTA CUMENAY	2002/03	CABILDO	CABILDO 1	59
Hap_22	BONAERENSE INTA CUMENAY	2002/03	CABILDO	CABILDO 2	60
Hap_22	BONAERENSE INTA CUMENAY	2002/03	LA DULCE	LA DULCE 1	61
Hap_22	BONAERENSE INTA CUMENAY	2002/03	LA DULCE	LA DULCE 2	62
Hap_22	BONAERENSE INTA CUMENAY	2002/03	MIRAMAR	MIRAMAR 1	63
Hap_22	BONAERENSE INTA CUMENAY	2002/03	MIRAMAR	MIRAMAR 2	64
Hap_22	BONAERENSE INTA CUMENAY	2003/04	BALCARCE	BALCARCE 1	65
Hap_22	BONAERENSE INTA CUMENAY	2003/04	BALCARCE	BALCARCE 2	66
Hap_22	BONAERENSE INTA CUMENAY	2003/04	BARROW	BARROW 1	67
Hap_22	BONAERENSE INTA CUMENAY	2003/04	BARROW	BARROW 2	68
Hap_22	BONAERENSE INTA CUMENAY	2003/04	BORDENAVE	BORDENAVE 1	69
Hap_22	BONAERENSE INTA CUMENAY	2003/04	BORDENAVE	BORDENAVE 2	70
Hap_22	BONAERENSE INTA CUMENAY	2003/04	CABILDO	CABILDO 1	71
Hap_22	BONAERENSE INTA CUMENAY	2003/04	CABILDO	CABILDO 2	72
Hap_22	BONAERENSE INTA CUMENAY	2003/04	LA DULCE	LA DULCE 1	73
Hap_22	BONAERENSE INTA CUMENAY	2003/04	MIRAMAR	MIRAMAR 1	74
Hap_22	BONAERENSE INTA CUMENAY	2003/04	MIRAMAR	MIRAMAR 2	75
Hap_22	BONAERENSE INTA CUMENAY	2004/05	BALCARCE	BALCARCE 1	76
Hap_22	BONAERENSE INTA CUMENAY	2004/05	BALCARCE	BALCARCE 2	77
Hap_22	BONAERENSE INTA CUMENAY	2004/05	BARROW	BARROW 1	78
Hap_22	BONAERENSE INTA CUMENAY	2004/05	BARROW	BARROW 2	79
Hap_22	BONAERENSE INTA CUMENAY	2004/05	BORDENAVE	BORDENAVE 1	80
Hap_22	BONAERENSE INTA CUMENAY	2004/05	BORDENAVE	BORDENAVE 2	81
Hap_22	BONAERENSE INTA CUMENAY	2004/05	CABILDO	CABILDO 1	82
Hap_22	BONAERENSE INTA CUMENAY	2004/05	CABILDO	CABILDO 2	83
Hap_22	BONAERENSE INTA CUMENAY	2004/05	LA DULCE	LA DULCE 1	84
Hap_22	BONAERENSE INTA CUMENAY	2004/05	LA DULCE	LA DULCE 2	85
Hap_22	BONAERENSE INTA CUMENAY	2004/05	MIRAMAR	MIRAMAR 1	86
Hap_22	BONAERENSE INTA CUMENAY	2004/05	MIRAMAR	MIRAMAR 2	87
Hap_22	BONAERENSE INTA CUMENAY	2005/06	BALCARCE	BALCARCE 1	88
Hap_22	BONAERENSE INTA CUMENAY	2005/06	BALCARCE	BALCARCE 2	89
Hap_22	BONAERENSE INTA CUMENAY	2005/06	BALCARCE	E.C.R. REGIONAL - 1º EPOCA	90
Hap_22	BONAERENSE INTA CUMENAY	2005/06	BALCARCE	E.C.R. REGIONAL - 2º EPOCA	91
Hap_22	BONAERENSE INTA CUMENAY	2005/06	BARROW	E.C.R. REGIONAL - 2º EPOCA	92
Hap_22	BONAERENSE INTA CUMENAY	2005/06	BARROW	BARROW 1	93
Hap_22	BONAERENSE INTA CUMENAY	2005/06	BARROW	BARROW 2	94
Hap_22	BONAERENSE INTA CUMENAY	2005/06	BARROW	E.C.R. REGIONAL - 1º EPOCA	95
Hap_22	BONAERENSE INTA CUMENAY	2005/06	BARROW	E.C.R. INTERNO B - ENSAYO Nº 96	96
Hap_22	BONAERENSE INTA CUMENAY	2005/06	BARROW	E.C.R. INTERNO A - ENSAYO Nº 95	97
Hap_22	BONAERENSE INTA CUMENAY	2005/06	BARROW	E.C.R. INTERNO C - ENSAYO Nº 97	98
Hap_22	BONAERENSE INTA CUMENAY	2005/06	BORDENAVE	BORDENAVE 1	99
Hap_22	BONAERENSE INTA CUMENAY	2005/06	BORDENAVE	BORDENAVE 2	100
Hap_22	BONAERENSE INTA CUMENAY	2005/06	BORDENAVE	E.C.R. REGIONAL - 1º EPOCA	101
Hap_22	BONAERENSE INTA CUMENAY	2005/06	BORDENAVE	E.C.R. REGIONAL - 2º EPOCA	102
Hap_22	BONAERENSE INTA CUMENAY	2005/06	CABILDO	CABILDO 2	103
Hap_22	BONAERENSE INTA CUMENAY	2005/06	CABILDO	E.C.R. REGIONAL - 2º EPOCA	104
Hap_22	BONAERENSE INTA CUMENAY	2005/06	LA DULCE	E.C.R. REGIONAL - 1º EPOCA	105
Hap_22	BONAERENSE INTA CUMENAY	2005/06	LA DULCE	LA DULCE 1	106
Hap_22	BONAERENSE INTA CUMENAY	2005/06	LA DULCE	LA DULCE 2	107
Hap_22	BONAERENSE INTA CUMENAY	2005/06	LA DULCE	E.C.R. REGIONAL - 2º EPOCA	108
Hap_22	BONAERENSE INTA CUMENAY	2005/06	MIRAMAR	E.C.R. REGIONAL - 2º EPOCA	109
Hap_22	BONAERENSE INTA CUMENAY	2005/06	MIRAMAR	MIRAMAR 1	110
Hap_22	BONAERENSE INTA CUMENAY	2005/06	MIRAMAR	MIRAMAR 2	111
Hap_22	BONAERENSE INTA CUMENAY	2005/06	MIRAMAR	E.C.R. REGIONAL - 1º EPOCA	112
Hap_22	CBW 05082	2010/11	BARROW	INTERNO A - E.C.R. 93	1
Hap_22	CBW 05082	2010/11	BARROW	INTERNO B - E.C.R. 94	2
Hap_22	CBW 05082	2011/12	BALCARCE	REGIONAL FIDEOS - UNICA EPOCA	3
Hap_22	CBW 05082	2011/12	BARROW	REGIONAL FIDEOS - UNICA EPOCA	4
Hap_22	CBW 05082	2011/12	BARROW	INTERNO A - E.C.R. 93	5
Hap_22	CBW 05082	2011/12	BARROW	INTERNO B - E.C.R. 94	6
Hap_22	CBW 05082	2011/12	BORDENAVE	REGIONAL FIDEOS - UNICA EPOCA	7
Hap_22	CBW 05082	2011/12	CABILDO	REGIONAL FIDEOS - UNICA EPOCA	8
Hap_22	CBW 05082	2011/12	LA DULCE	REGIONAL FIDEOS - UNICA EPOCA	9
Hap_22	CBW 05082	2011/12	MIRAMAR	REGIONAL FIDEOS - UNICA EPOCA	10
Hap_22	CBW 05082	2012/13	BARROW	ECR Nº 94 INTERNO A	11
Hap_23	BONAERENSE VALVERDE	1995/96	BALCARCE	BALCARCE	1
Hap_23	BONAERENSE VALVERDE	1995/96	BARROW	BARROW	2
Hap_23	BONAERENSE VALVERDE	1995/96	BORDENAVE	BORDENAVE	3
Hap_23	BONAERENSE VALVERDE	1995/96	CARHUE	CARHUE	4
Hap_23	BONAERENSE VALVERDE	1995/96	LA DULCE	LA DULCE	5
Hap_23	BONAERENSE VALVERDE	1995/96	MIRAMAR	MIRAMAR	6
Hap_23	BONAERENSE VALVERDE	1996/97	BALCARCE	BALCARCE	7
Hap_23	BONAERENSE VALVERDE	1996/97	BARROW	BARROW	8
Hap_23	BONAERENSE VALVERDE	1996/97	BORDENAVE	BORDENAVE	9
Hap_23	BONAERENSE VALVERDE	1996/97	CARHUE	CARHUE	10
Hap_23	BONAERENSE VALVERDE	1996/97	LA DULCE	LA DULCE	11
Hap_23	BONAERENSE VALVERDE	1996/97	MIRAMAR	MIRAMAR	12
Hap_23	BONAERENSE VALVERDE	1997/98	BALCARCE	BALCARCE	13
Hap_23	BONAERENSE VALVERDE	1997/98	BARROW	BARROW	14
Hap_23	BONAERENSE VALVERDE	1997/98	BORDENAVE	BORDENAVE	15
Hap_23	BONAERENSE VALVERDE	1997/98	CABILDO	CABILDO	16
Hap_23	BONAERENSE VALVERDE	1997/98	CARHUE	CARHUE	17
Hap_23	BONAERENSE VALVERDE	1997/98	LA DULCE	LA DULCE	18
Hap_23	BONAERENSE VALVERDE	1997/98	MIRAMAR	MIRAMAR	19
Hap_23	BONAERENSE VALVERDE	1998/99	BALCARCE	BALCARCE	20
Hap_23	BONAERENSE VALVERDE	1998/99	BARROW	BARROW	21
Hap_23	BONAERENSE VALVERDE	1998/99	BORDENAVE	BORDENAVE	22
Hap_23	BONAERENSE VALVERDE	1998/99	CABILDO	CABILDO	23
Hap_23	BONAERENSE VALVERDE	1998/99	CARHUE	CARHUE	24
Hap_23	BONAERENSE VALVERDE	1998/99	LA DULCE	LA DULCE	25
Hap_23	BONAERENSE VALVERDE	1998/99	MIRAMAR	MIRAMAR	26
Hap_23	BONAERENSE VALVERDE	1999/00	BALCARCE	BALCARCE	27
Hap_23	BONAERENSE VALVERDE	1999/00	BARROW	BARROW	28
Hap_23	BONAERENSE VALVERDE	1999/00	CABILDO	CABILDO	29
Hap_23	BONAERENSE VALVERDE	1999/00	LA DULCE	LA DULCE	30
Hap_23	BONAERENSE VALVERDE	1999/00	MIRAMAR	MIRAMAR	31
Hap_23	BONAERENSE VALVERDE	2000/01	BALCARCE	BALCARCE	32
Hap_23	BONAERENSE VALVERDE	2000/01	BARROW	BARROW	33
Hap_23	BONAERENSE VALVERDE	2000/01	BORDENAVE	BORDENAVE	34
Hap_23	BONAERENSE VALVERDE	2000/01	CABILDO	CABILDO	35
Hap_23	BONAERENSE VALVERDE	2000/01	CARHUE	CARHUE	36
Hap_23	BONAERENSE VALVERDE	2000/01	LA DULCE	LA DULCE	37
Hap_23	BONAERENSE VALVERDE	2000/01	MIRAMAR	MIRAMAR	38
Hap_23	CBW 09034	2012/13	BORDENAVE	REGIONAL II EPOCA	1
Hap_23	CBW 09034	2013/14	LA DULCE	REGIONAL 2ºEPOCA	2
Hap_23	CBW 09034	2012/13	BALCARCE	REGIONAL II EPOCA	3
Hap_23	CBW 09034	2012/13	BARROW	ECR Nº 89 Preliminar "I"	4
Hap_23	CBW 09034	2012/13	BARROW	REGIONAL II I EPOCA	5
Hap_23	CBW 09034	2012/13	CABILDO	REGIONAL II EPOCA	6
Hap_23	CBW 09034	2012/13	LA DULCE	REGIONAL II EPOCA	7
Hap_23	CBW 09034	2012/13	MIRAMAR	REGIONAL II I EPOCA	8
Hap_23	CBW 09034	2013/14	BALCARCE	SA 380 II EP	9
Hap_23	CBW 09034	2013/14	BARROW	REGIONAL 2ºEPOCA	10
Hap_23	CBW 09034	2013/14	BORDENAVE	REGIONAL 2ºEPOCA	11
Hap_23	CBW 09034	2013/14	CABILDO	REGIONAL 2ºEPOCA	12
Hap_28	CBW 05072	2010/11	BARROW	INTERNO A - E.C.R. 93	1
Hap_28	CBW 05072	2010/11	BARROW	INTERNO B - E.C.R. 94	2
Hap_28	CBW 05072	2011/12	BALCARCE	REGIONAL FIDEOS - UNICA EPOCA	3
Hap_28	CBW 05072	2011/12	BARROW	REGIONAL FIDEOS - UNICA EPOCA	4
Hap_28	CBW 05072	2011/12	BARROW	INTERNO A - E.C.R. 93	5
Hap_28	CBW 05072	2011/12	BARROW	INTERNO B - E.C.R. 94	6
Hap_28	CBW 05072	2011/12	BORDENAVE	REGIONAL FIDEOS - UNICA EPOCA	7
Hap_28	CBW 05072	2011/12	CABILDO	REGIONAL FIDEOS - UNICA EPOCA	8
Hap_28	CBW 05072	2011/12	LA DULCE	REGIONAL FIDEOS - UNICA EPOCA	9
Hap_28	CBW 05072	2011/12	MIRAMAR	REGIONAL FIDEOS - UNICA EPOCA	10
Hap_28	CBW 05072	2012/13	BALCARCE	REGIONAL I EPOCA	11
Hap_28	CBW 05072	2012/13	BARROW	REGIONAL I EPOCA	12
Hap_28	CBW 05072	2012/13	BARROW	ECR Nº 94 INTERNO A	13
Hap_28	CBW 05072	2012/13	BORDENAVE	REGIONAL I EPOCA	14
Hap_28	CBW 05072	2012/13	CABILDO	REGIONAL I EPOCA	15
Hap_28	CBW 05072	2012/13	LA DULCE	REGIONAL I EPOCA	16
Hap_28	CBW 05072	2012/13	MIRAMAR	REGIONAL I EPOCA	17
Hap_29	CBW 05024	2010/11	BARROW	INTERNO A - E.C.R. 93	1
Hap_29	CBW 05024	2010/11	BARROW	INTERNO B - E.C.R. 94	2
Hap_29	CBW 05024	2011/12	BALCARCE	REGIONAL FIDEOS - UNICA EPOCA	3
Hap_29	CBW 05024	2011/12	BARROW	REGIONAL FIDEOS - UNICA EPOCA	4
Hap_29	CBW 05024	2011/12	BARROW	INTERNO A - E.C.R. 93	5
Hap_29	CBW 05024	2011/12	BARROW	INTERNO B - E.C.R. 94	6
Hap_29	CBW 05024	2011/12	BORDENAVE	REGIONAL FIDEOS - UNICA EPOCA	7
Hap_29	CBW 05024	2011/12	CABILDO	REGIONAL FIDEOS - UNICA EPOCA	8
Hap_29	CBW 05024	2011/12	LA DULCE	REGIONAL FIDEOS - UNICA EPOCA	9
Hap_29	CBW 05024	2011/12	MIRAMAR	REGIONAL FIDEOS - UNICA EPOCA	10
Hap_29	CBW 05024	2012/13	BALCARCE	REGIONAL I EPOCA	11
Hap_29	CBW 05024	2012/13	BARROW	REGIONAL I EPOCA	12
Hap_29	CBW 05024	2012/13	BARROW	ECR Nº 94 INTERNO A	13
Hap_29	CBW 05024	2012/13	BORDENAVE	REGIONAL I EPOCA	14
Hap_29	CBW 05024	2012/13	CABILDO	REGIONAL I EPOCA	15
Hap_29	CBW 05024	2012/13	LA DULCE	REGIONAL I EPOCA	16
Hap_29	CBW 05024	2012/13	MIRAMAR	REGIONAL I EPOCA	17
Hap_29	CBW 05024	2013/14	BALCARCE	REGIONAL 1ºEPOCA	18
Hap_29	CBW 05024	2013/14	BARROW	REGIONAL 1ºEPOCA	19
Hap_29	CBW 05024	2013/14	BORDENAVE	REGIONAL 1ºEPOCA	20
Hap_29	CBW 05024	2013/14	CABILDO	REGIONAL 1ºEPOCA	21
Hap_29	CBW 05024	2013/14	LA DULCE	REGIONAL 1ºEPOCA	22
Hap_29	CBW 05024	2013/14	MIRAMAR	REGIONAL 1ºEPOCA	23
