# Supplementary material for: Allelic Variation at Glutenin Loci (Glu-1, Glu-2 and Glu-3) in a Worldwide Durum Wheat Collection and Its Effect on Quality Attributes
Source: Foods. 2021 Nov 18;10(11):2845. doi: 10.3390/foods10112845 (PMC8623136; doi:10.3390/foods10112845)
Supplement: Supplementary file 1 [file foods-10-02845-s001.zip › Supplementary Table S5.xlsx]

## Sheet: Table S5a SDSS test
Table S5a Percentage of variance explained by each locus, model and haplotypes for the SDS micro-sedimentation test
	PVE (%) for SDSS test (mm)a
Locus / Factor	Range 2011	Range 2014	LS mean 2011	LS mean 2014
Glu-B2	10-17	10-12	15	14
Glu- A3	21-30	22-28	29	31
Glu-B3	24-34	25-29	32	34
Glu-B1	36-40	18-19	41	21
Glu- A1	ns	ns	ns	ns
LMW-GS model	19-27	24-25	26	28
Haplotypes	70-77	78	48-53	59
aPVE (%) calculated for each locus, model or haplotypes in each environment

## Sheet: Table S5b Gpc
Table S5b Percentage of variance explained by each locus, model and haplotypes for Gpc
	PVE (%) for Gpc a
Locus / Factor	Range 2011	Range 2014-2017	LS mean 2011	LS mean 2014-2017
Glu-B2	ns-5	ns-9	ns	ns
Glu- A3	ns-18	ns-10	16	ns
Glu-B3	ns-8	ns-9	ns	9
Glu-B1	ns	ns-10	ns	12
Glu- A1	ns	ns-1	ns	ns
LMW-GS model	ns	ns-4	ns	4
Haplotypes	ns-33	ns-33	ns	33
aPVE (%) calculated for each locus, model or haplotypes in each environment
