# Supplementary material for: Allelic Variation at Glutenin Loci (Glu-1, Glu-2 and Glu-3) in a Worldwide Durum Wheat Collection and Its Effect on Quality Attributes
Source: Foods. 2021 Nov 18;10(11):2845. doi: 10.3390/foods10112845 (PMC8623136; doi:10.3390/foods10112845)
Supplement: Supplementary file 1 [file foods-10-02845-s001.zip › Supplementary Table S6.xlsx]

## Sheet: Table S6
Table S6 Frequency and distribution of haplotypes according to the origin of accessions
		Argentina			Chile			Italy			France			WANA			CIMMYT			USA			Loci
Haplotype		N	%		N	%		N	%		N	%		N	%		N	%		N	%		Glu- A1	Glu-B3	Glu-B2	Glu-B1	Glu-A3
Hap_1		1	1.17647		0			0			0			0			0			0			2*	2+4+15+19	12	6+8	6
Hap_2		0			0			1	3.0303		0			0			0			0			null	1+3+14+18	12*	14+22*	null
Hap_3		0			0			0			0			1	5.88235		0			0			null	2+4+15+16	12	20x+20y	6+10
Hap_4		0			0			0			0			1	5.88235		0			0			null	2+4+15+16	12	6*+16	6
Hap_5		0			0			1	3.0303		0			0			0			0			null	2+4+15+16	12	20x+20y	6
Hap_6		1	1.17647		0			0			0			0			0			0			null	2+4+15+16	null	6+8	6
Hap_7		0			0			0			1	4.7619		0			0			0			null	2+4+15+18	12	20x+20y	11
Hap_8		0			0			0			1	4.7619		0			0			0			null	2+4+15+18	12	7+15	null
Hap_9		0			0			2	6.06061		0			0			0			0			null	2+4+15+19	12	13+16	6
Hap_10		0			0			0			1	4.7619		0			0			0			null	2+4+15+19	12	13+16	6+10
Hap_11		8	9.41176		0			8	24.2424		4	19.0476		3	17.6471		2	20		0			null	2+4+15+19	12	20x+20y	6
Hap_12		3	3.52941		0			0			0			0			0			0			null	2+4+15+19	12	20x+20y	6.1+10
Hap_13		1	1.17647		2	7.69231		0			5	23.8095		3	17.6471		0			0			null	2+4+15+19	12	20x+20y	6+10
Hap_14		2	2.35294		0			1	3.0303		0			0			0			0			null	2+4+15+19	12	20x+20y	null
Hap_15		0			0			1	3.0303		0			0			0			0			null	2+4+15+19	12	6+20y	6
Hap_16		17	20		5	19.2308		1	3.0303		1	4.7619		1	5.88235		0			0			null	2+4+15+19	12	6+8	6
Hap_17		13	15.2941		1	3.84615		0			3	14.2857		1	5.88235		1	10		1	25		null	2+4+15+19	12	6+8	6+10
Hap_18		0			0			0			1	4.7619		0			0			0			null	2+4+15+19	12	7+15	11
Hap_19		3	3.52941		0			0			0			0			2	20		0			null	2+4+15+19	12	7+15	6
Hap_20		0			0			2	6.06061		0			0			0			0			null	2+4+15+19	12	7+22	6
Hap_21		1	1.17647		0			1	3.0303		0			0			0			0			null	2+4+15+19	12	7+22	null
Hap_22		17	20		11	42.3077		9	27.2727		2	9.52381		1	5.88235		4	40		0			null	2+4+15+19	12	7+8	6
Hap_23		8	9.41176		4	15.3846		1	3.0303		0			3	17.6471		1	10		1	25		null	2+4+15+19	12	7+8	6+10
Hap_24		1	1.17647		1	3.84615		1	3.0303		1	4.7619		0			0			0			null	2+4+15+19	12	7+8	6+11
Hap_25		2	2.35294		0			0			0			0			0			0			null	2+4+15+19	12	7+8	null
Hap_26		0			0			1	3.0303		0			0			0			0			null	2+4+15+19	null	13+16	11
Hap_27		0			0			1	3.0303		0			0			0			0			null	2+4+15+19	null	20x+20y	6
Hap_28		1	1.17647		0			0			0			0			0			0			null	2+4+15+19	null	20x+20y	6+10
Hap_29		1	1.17647		0			0			0			0			0			0			null	2+4+15+19	null	20x+20y	null
Hap_30		1	1.17647		0			0			0			0			0			0			null	2+4+15+19	null	6+8	6
Hap_31		0			0			0			1	4.7619		0			0			0			null	2+4+15+19	null	7+8	10+11
Hap_32		1	1.17647		0			0			0			0			0			0			null	2+4+16	12	13+16	6
Hap_33		1	1.17647		0			0			0			0			0			0			null	2+4+8+9+15+19	12	6	6
Hap_34		2	2.35294		0			0			0			0			0			0			null	2+4+8+9+15+19	12	6+8	null
Hap_35		0			0			0			0			1	5.88235		0			0			null	8+9+13+16	12	20x+20y	5
Hap_36		0			1	3.84615		1	3.0303		0			1	5.88235		0			0			null	8+9+13+16	12	7+8	5
Hap_37		0			0			0			0			1	5.88235		0			0			null	8+9+13+16	12*	7+8	5
Hap_38		0			0			1	3.0303		0			0			0			0			null	8+9+13+16	null	20x+20y	5
Hap_39		0			0			0			0			0			0			1	25		null	8+9+13+16	null	6+8	5
Hap_40		0			0			0			0			0			0			1	25		null	8+9+13+16	null	6+8	5+10
Hap_41		0			1	3.84615		0			0			0			0			0			null	null	null	7+8	6
N		85			26			33			21			17			10			4			2	8	3	10	9
